# Supplementary material for: Combining Straight‐Line and Map‐Based Distances to Investigate the Connection Between Proximity to Healthy Foods and Disease
Source: Stat Med. 2025 Apr 14;44(7):e70054. doi: 10.1002/sim.70054 (PMC11995689; doi:10.1002/sim.70054)
Supplement: Supplementary file 2 — Data S2. Supporting Information. [file SIM-44-0-s003.gz]

Archive with 26 entries (23 files):
- rpackage
- rpackage/.gitignore
- rpackage/DESCRIPTION
- rpackage/NAMESPACE
- rpackage/R
- rpackage/R/archived_mlePossum.R
- rpackage/R/archived_profile_out.R
- rpackage/R/cv_smlePossum.R
- rpackage/R/hessian_row.R
- rpackage/R/impPossum.R
- rpackage/R/impPossum_data.R
- rpackage/R/mlePossum.R
- rpackage/R/mlePossum_helpers.R
- rpackage/R/smlePossum.R
- rpackage/R/smlePossum_helpers.R
- rpackage/README.md
- rpackage/hex.png
- rpackage/man
- rpackage/man/archived_mlePossum.Rd
- rpackage/man/cv_smlePossum.Rd
- rpackage/man/impPossum.Rd
- rpackage/man/impPossum_data.Rd
- rpackage/man/mlePossum.Rd
- rpackage/man/mle_loglik.Rd
- rpackage/man/smlePossum.Rd
- rpackage/man/smle_loglik.Rd
