# Supplementary material for: Combining Straight‐Line and Map‐Based Distances to Investigate the Connection Between Proximity to Healthy Foods and Disease
Source: Stat Med. 2025 Apr 14;44(7):e70054. doi: 10.1002/sim.70054 (PMC11995689; doi:10.1002/sim.70054)
Supplement: Supplementary file 2 — Data S2. Supporting Information. [file SIM-44-0-s003.gz › rpackage/DESCRIPTION]

Package: possum
Title: Poisson regression with uncertain measurements
Version: 0.0.0.9000
Authors@R: 
    person("Sarah", "Lotspeich", , "lotspes@wfu.edu", role = c("aut", "cre"))
Description: Fits poisson regression models with errors in covariates using maximum likelihood estimation.
Imports:
  spaMM,
  numDeriv
License: `use_mit_license()`, `use_gpl3_license()` or friends to pick a
    license
Encoding: UTF-8
Roxygen: list(markdown = TRUE)
RoxygenNote: 7.3.2
