# Supplementary material for: Combining Straight‐Line and Map‐Based Distances to Investigate the Connection Between Proximity to Healthy Foods and Disease
Source: Stat Med. 2025 Apr 14;44(7):e70054. doi: 10.1002/sim.70054 (PMC11995689; doi:10.1002/sim.70054)
Supplement: Supplementary file 2 — Data S2. Supporting Information. [file SIM-44-0-s003.gz › rpackage/NAMESPACE]

# Generated by roxygen2: do not edit by hand

export(cv_smlePossum)
export(impPossum)
export(impPossum_data)
export(mlePossum)
export(smlePossum)
importFrom(numDeriv,hessian)
importFrom(spaMM,fitme)
importFrom(stats,as.formula)
importFrom(stats,glm)
