# Supplementary material for: Combining Straight‐Line and Map‐Based Distances to Investigate the Connection Between Proximity to Healthy Foods and Disease
Source: Stat Med. 2025 Apr 14;44(7):e70054. doi: 10.1002/sim.70054 (PMC11995689; doi:10.1002/sim.70054)
Supplement: Supplementary file 2 — Data S2. Supporting Information. [file SIM-44-0-s003.gz › rpackage/R/hessian_row.R]

#' Hessian Row
#' 
#' Multiply two variables and return colsums
#' TODO
#' 
#' @param x matrix
#' @param pm post multiply
#' @noRd
hessian_row <- function(x, pm) {
  return(colSums(x * pm))
}
