# Supplementary material for: Combining Straight‐Line and Map‐Based Distances to Investigate the Connection Between Proximity to Healthy Foods and Disease
Source: Stat Med. 2025 Apr 14;44(7):e70054. doi: 10.1002/sim.70054 (PMC11995689; doi:10.1002/sim.70054)
Supplement: Supplementary file 2 — Data S2. Supporting Information. [file SIM-44-0-s003.gz › rpackage/README.md]

<p style="display:inline-block;">
  <img src="hex.png" width="200" title="a possum dressed like a detective surrounded by colorful question marks">
  <h1>POiSSon Regression with Uncertain Measurements (POSSUM)</h1>
</p>

## Package Installation

Installation of the `possum` from GitHub requires the
[`devtools`](https://www.r-project.org/nosvn/pandoc/devtools.html)
package and can be done in the following way.

``` r
devtools::install_github(repo = "sarahlotspeich/possum")
```

Art for the hex sticker was made with the help of Gencraft. 
