# Supplementary material for: Combining Straight‐Line and Map‐Based Distances to Investigate the Connection Between Proximity to Healthy Foods and Disease
Source: Stat Med. 2025 Apr 14;44(7):e70054. doi: 10.1002/sim.70054 (PMC11995689; doi:10.1002/sim.70054)
Supplement: Supplementary file 2 — Data S2. Supporting Information. [file SIM-44-0-s003.gz › rpackage/man/archived_mlePossum.Rd]

% Generated by roxygen2: do not edit by hand
% Please edit documentation in R/archived_mlePossum.R
\name{archived_mlePossum}
\alias{archived_mlePossum}
\title{(Archived) Maximum likelihood estimation for Poisson regression problems with covariate misclassification
This function returns the maximum likelihood estimates (MLEs) for the Poisson regression model with covariate misclassification from Mullan et al. (2024+)}
\usage{
archived_mlePossum(
  error_formula,
  analysis_formula,
  offset = NULL,
  data,
  noFN = FALSE
)
}
\arguments{
\item{error_formula}{misclassification model formula (or coercible to formula), a formula expression as for other regression models. The response should be the error-free version of the error-prone of the covariate.}

\item{analysis_formula}{analysis model formula (or coercible to formula), a formula expression as for other regression models. The response should be the Poisson model outcome, and, if needed, the offset can be provided as the \code{offset} argument.}

\item{offset}{optional, variable name string for the analysis model offset. Default is \code{offset = NULL} for no offset.}

\item{data}{dataset containing at least the variables included in \code{error_formula} and \code{analysis_formula}.}

\item{noFN}{logical, if \code{noFN = FALSE} (the default), then it is assumed that there can be both false positives and false negatives in the error-prone exposure. If \code{noFN = TRUE}, the error mechanism is restricted to only false positives.}
}
\value{
dataframe with final coefficient and standard error estimates for the analysis model
}
\description{
(Archived) Maximum likelihood estimation for Poisson regression problems with covariate misclassification
This function returns the maximum likelihood estimates (MLEs) for the Poisson regression model with covariate misclassification from Mullan et al. (2024+)
}
