# Supplementary material for: Combining Straight‐Line and Map‐Based Distances to Investigate the Connection Between Proximity to Healthy Foods and Disease
Source: Stat Med. 2025 Apr 14;44(7):e70054. doi: 10.1002/sim.70054 (PMC11995689; doi:10.1002/sim.70054)
Supplement: Supplementary file 2 — Data S2. Supporting Information. [file SIM-44-0-s003.gz › rpackage/man/impPossum.Rd]

% Generated by roxygen2: do not edit by hand
% Please edit documentation in R/impPossum.R
\name{impPossum}
\alias{impPossum}
\title{Multiple imputation for Poisson regression problems with covariate measurement error
This function returns the multiple imputation (MI) estimates for the Poisson regression model with covariate measurement error from Lotspeich et al. (2023+)}
\usage{
impPossum(
  imputation_formula,
  analysis_formula,
  data,
  adjMatrix = NULL,
  B = 1,
  seed = NULL
)
}
\arguments{
\item{imputation_formula}{imputation model formula (or coercible to formula) passed through to \code{lm()}, a formula expression as for other regression models. The response should be the error-prone version of the covariate.}

\item{analysis_formula}{analysis model formula (or coercible to formula) passed through to \code{glm()}, a formula expression as for other regression models. The response should be the Poisson model outcome, and, if needed, the offset can be included in this formula using the \code{offset()} function.}

\item{data}{dataset containing at least the variables included in \code{imputation_formula} and \code{analysis_formula}.}

\item{adjMatrix}{(optional) adjacency matrix for observations in \code{data} to be passed through to \code{spaMM::fitme()}. If \code{adjMatrix} is not \code{NULL} (the default), then a spatial random effect should be included in \code{analysis_formula}.}

\item{B}{desired number of imputations. Default is \code{B = 1}, which is single imputation.}

\item{seed}{(optional) random seed to use for reproducibility of random draws. Default is \code{seed = NULL}, which does not reset the random seed inside the function.}
}
\value{
dataframe with final coefficient and standard error estimates for the analysis model, pooled according to Rubin's rules.
}
\description{
Multiple imputation for Poisson regression problems with covariate measurement error
This function returns the multiple imputation (MI) estimates for the Poisson regression model with covariate measurement error from Lotspeich et al. (2023+)
}
