# Supplementary material for: Combining Straight‐Line and Map‐Based Distances to Investigate the Connection Between Proximity to Healthy Foods and Disease
Source: Stat Med. 2025 Apr 14;44(7):e70054. doi: 10.1002/sim.70054 (PMC11995689; doi:10.1002/sim.70054)
Supplement: Supplementary file 2 — Data S2. Supporting Information. [file SIM-44-0-s003.gz › rpackage/man/mlePossum.Rd]

% Generated by roxygen2: do not edit by hand
% Please edit documentation in R/mlePossum.R
\name{mlePossum}
\alias{mlePossum}
\title{Maximum likelihood estimation for Poisson regression problems with covariate misclassification
This function returns the maximum likelihood estimates (MLEs) for the Poisson regression model with covariate misclassification from Mullan et al. (2024+)}
\usage{
mlePossum(
  analysis_formula,
  family = poisson,
  error_formula,
  data,
  beta_init = "Zero",
  eta_init = "Zero",
  noSE = TRUE,
  alternative_SE = FALSE,
  hN_scale = 1,
  TOL = 1e-04,
  MAX_ITER = 1000
)
}
\arguments{
\item{analysis_formula}{analysis model formula (or coercible to formula), a formula expression as for other regression models. The response should be the Poisson model outcome, and, if needed, the offset can be provided as an \code{offset()} term.}

\item{family}{analysis model family, to be passed through to \code{glm}. See \code{?glm} for options.}

\item{error_formula}{misclassification model formula (or coercible to formula), a formula expression as for other regression models. The response should be the error-free version of the error-prone of the covariate.}

\item{data}{dataset containing at least the variables included in \code{error_formula} and \code{analysis_formula}.}

\item{beta_init}{Initial values used to fit \code{analysis_formula}. Choices include (1) \code{"Zero"} (non-informative starting values, the default) or (2) \code{"Complete-data"} (estimated based on validated data only).}

\item{eta_init}{Initial values used to fit \code{error_formula}. Choices include (1) \code{"Zero"} (non-informative starting values, the default) or (2) \code{"Complete-data"} (estimated based on validated data only).}

\item{noSE}{Indicator for whether standard errors are desired. Defaults to \code{noSE = FALSE}.}

\item{alternative_SE}{Indicator for whether alternative standard error should be calculated. Defaults to \code{alternative_SE = FALSE}}

\item{hN_scale}{Size of the perturbation used in estimating the standard errors via profile likelihood. If none is supplied, default is \code{hN_scale = 1}.}

\item{TOL}{Tolerance between iterations in the EM algorithm used to define convergence.}

\item{MAX_ITER}{Maximum number of iterations allowed in the EM algorithm.}
}
\value{
\item{coefficients}{dataframe with final coefficient and standard error estimates (where applicable) for the analysis model.}
\item{misclass_coefficients}{dataframe with final coefficient and standard error estimates (where applicable) for the error model.}
\item{vcov}{variance-covariance matrix for \code{coefficients} (where applicable).}
\item{converged}{indicator of EM algorithm convergence for parameter estimates.}
\item{se_converged}{indicator of standard error estimate convergence.}
\item{converged_msg}{(where applicable) description of non-convergence.}
}
\description{
Maximum likelihood estimation for Poisson regression problems with covariate misclassification
This function returns the maximum likelihood estimates (MLEs) for the Poisson regression model with covariate misclassification from Mullan et al. (2024+)
}
