# Supplementary material for: Combining Straight‐Line and Map‐Based Distances to Investigate the Connection Between Proximity to Healthy Foods and Disease
Source: Stat Med. 2025 Apr 14;44(7):e70054. doi: 10.1002/sim.70054 (PMC11995689; doi:10.1002/sim.70054)
Supplement: Supplementary file 3 — Data S3. Supporting Information. [file SIM-44-0-s001.zip]

Archive with 4,110 entries (3,830 files):
- Data Files/
- Data Files/.Rhistory
- __MACOSX/Data Files/._.Rhistory
- Data Files/.DS_Store
- __MACOSX/Data Files/._.DS_Store
- Data Files/Analysis/
- Data Files/Data3-Disease-Prevalence/
- Data Files/ex_set_api_keys.R
- __MACOSX/Data Files/._ex_set_api_keys.R
- Data Files/Data2-Healthy-Food-Store-Locations/
- Data Files/Data6-American-Community-Survey/
- Data Files/Data1-Merged-Analytical-Dataset/
- Data Files/.gitignore
- Data Files/Figures/
- Data Files/Simulations/
- Data Files/.git/
- Data Files/README.pdf
- __MACOSX/Data Files/._README.pdf
- Data Files/Analysis/TableS3-Piedmont-Descriptive.R
- __MACOSX/Data Files/Analysis/._TableS3-Piedmont-Descriptive.R
- Data Files/Analysis/gold_standard_analysis.R
- __MACOSX/Data Files/Analysis/._gold_standard_analysis.R
- Data Files/Analysis/piedmont_adjacency_matrix.Rds
- __MACOSX/Data Files/Analysis/._piedmont_adjacency_matrix.Rds
- Data Files/Analysis/nc_adjacency_matrix.R
- __MACOSX/Data Files/Analysis/._nc_adjacency_matrix.R
- Data Files/Analysis/nc_adjacency_matrix.Rds
- __MACOSX/Data Files/Analysis/._nc_adjacency_matrix.Rds
- Data Files/Analysis/piedmont_adjacency_matrix.R
- __MACOSX/Data Files/Analysis/._piedmont_adjacency_matrix.R
- Data Files/Analysis/naive_analysis.R
- __MACOSX/Data Files/Analysis/._naive_analysis.R
- Data Files/Analysis/complete_case_analysis.R
- __MACOSX/Data Files/Analysis/._complete_case_analysis.R
- Data Files/Analysis/Fit-All-Models.R
- __MACOSX/Data Files/Analysis/._Fit-All-Models.R
- Data Files/Analysis/imputation_analysis.R
- __MACOSX/Data Files/Analysis/._imputation_analysis.R
- Data Files/Data3-Disease-Prevalence/disease_prevalences_2022.R
- Data Files/Data3-Disease-Prevalence/disease_prevalences_2022.csv
- __MACOSX/Data Files/Data3-Disease-Prevalence/._disease_prevalences_2022.csv
- Data Files/Data2-Healthy-Food-Store-Locations/healthy_foods_stores_2022.R
- __MACOSX/Data Files/Data2-Healthy-Food-Store-Locations/._healthy_foods_stores_2022.R
- Data Files/Data2-Healthy-Food-Store-Locations/healthy_foods_stores_2022.csv
- __MACOSX/Data Files/Data2-Healthy-Food-Store-Locations/._healthy_foods_stores_2022.csv
- Data Files/Data6-American-Community-Survey/piedmont_triad_acs_data.R
- __MACOSX/Data Files/Data6-American-Community-Survey/._piedmont_triad_acs_data.R
- Data Files/Data6-American-Community-Survey/piedmont_triad_acs_data.csv
- __MACOSX/Data Files/Data6-American-Community-Survey/._piedmont_triad_acs_data.csv
- Data Files/Data1-Merged-Analytical-Dataset/Script1-Calculate-Proximity.R
- __MACOSX/Data Files/Data1-Merged-Analytical-Dataset/._Script1-Calculate-Proximity.R
- Data Files/Data1-Merged-Analytical-Dataset/.DS_Store
- __MACOSX/Data Files/Data1-Merged-Analytical-Dataset/._.DS_Store
- Data Files/Data1-Merged-Analytical-Dataset/ex_set_api_keys.R
- __MACOSX/Data Files/Data1-Merged-Analytical-Dataset/._ex_set_api_keys.R
- Data Files/Data1-Merged-Analytical-Dataset/review_proximity_healthy_foods.csv
- Data Files/Data1-Merged-Analytical-Dataset/Script2-Review-Proximity.R
- Data Files/Data1-Merged-Analytical-Dataset/raw_proximity_healthy_foods.csv
- __MACOSX/Data Files/Data1-Merged-Analytical-Dataset/._raw_proximity_healthy_foods.csv
- Data Files/Data1-Merged-Analytical-Dataset/map_align_coord.R
- __MACOSX/Data Files/Data1-Merged-Analytical-Dataset/._map_align_coord.R
- Data Files/Figures/Figure4-ForestPlot-Piedmont-PRs.R
- Data Files/Figures/.Rhistory
- __MACOSX/Data Files/Figures/._.Rhistory
- Data Files/Figures/FigureS3-Boxplot-Include-Outcome-Imputation.R
- __MACOSX/Data Files/Figures/._FigureS3-Boxplot-Include-Outcome-Imputation.R
- Data Files/Figures/FigureS4-NC-County-Map.R
- __MACOSX/Data Files/Figures/._FigureS4-NC-County-Map.R
- Data Files/Figures/.DS_Store
- __MACOSX/Data Files/Figures/._.DS_Store
- Data Files/Figures/FigureS8-Map-Piedmont-Queried-Tracts.R
- __MACOSX/Data Files/Figures/._FigureS8-Map-Piedmont-Queried-Tracts.R
- Data Files/Figures/FigureS12-ForestPlot-Piedmont-Intercept.R
- __MACOSX/Data Files/Figures/._FigureS12-ForestPlot-Piedmont-Intercept.R
- Data Files/Figures/FigureS6-Map-Piedmont-Race.R
- __MACOSX/Data Files/Figures/._FigureS6-Map-Piedmont-Race.R
- Data Files/Figures/FigureS10-Scatterplot-Piedmont-Proximity-By-Metro.R
- __MACOSX/Data Files/Figures/._FigureS10-Scatterplot-Piedmont-Proximity-By-Metro.R
- Data Files/Figures/FigureS7-Map-Healthy-Food-Stores.R
- __MACOSX/Data Files/Figures/._FigureS7-Map-Healthy-Food-Stores.R
- Data Files/Figures/FigureS9-Map-Forsyth-Guilford-Health.R
- __MACOSX/Data Files/Figures/._FigureS9-Map-Forsyth-Guilford-Health.R
- Data Files/Figures/FigureS1-Map-Comparing-Distances.R
- __MACOSX/Data Files/Figures/._FigureS1-Map-Comparing-Distances.R
- Data Files/Figures/FigureS5-Map-Piedmont-ACS.R
- __MACOSX/Data Files/Figures/._FigureS5-Map-Piedmont-ACS.R
- Data Files/Figures/Figure2-Map-Piedmont-Health.R
- __MACOSX/Data Files/Figures/._Figure2-Map-Piedmont-Health.R
- Data Files/Figures/FigureS2-Line-Computing-Time.R
- __MACOSX/Data Files/Figures/._FigureS2-Line-Computing-Time.R
- Data Files/Figures/FigureS11-Histogram-Piedmont-Errors.R
- __MACOSX/Data Files/Figures/._FigureS11-Histogram-Piedmont-Errors.R
- Data Files/Figures/Figure3-Scatterplot-Piedmont-Proximity.R
- __MACOSX/Data Files/Figures/._Figure3-Scatterplot-Piedmont-Proximity.R
- Data Files/Figures/Figure1-Map-Piedmont-Proximity.R
- __MACOSX/Data Files/Figures/._Figure1-Map-Piedmont-Proximity.R
- Data Files/Simulations/Table2-Sims-Vary-q.R
- __MACOSX/Data Files/Simulations/._Table2-Sims-Vary-q.R
- Data Files/Simulations/.DS_Store
- __MACOSX/Data Files/Simulations/._.DS_Store
- Data Files/Simulations/Table4-Sims-Mult-Error-Vary-sigmaW.R
- __MACOSX/Data Files/Simulations/._Table4-Sims-Mult-Error-Vary-sigmaW.R
- Data Files/Simulations/FigureS3-Include-Outcome-Imputation.R
- __MACOSX/Data Files/Simulations/._FigureS3-Include-Outcome-Imputation.R
- Data Files/Simulations/TableS4-Sims-Spatial.R
- Data Files/Simulations/Table3-Sims-Vary-Prev-PR.R
- __MACOSX/Data Files/Simulations/._Table3-Sims-Vary-Prev-PR.R
- Data Files/Simulations/TableS1-Sims-Vary-muU.R
- __MACOSX/Data Files/Simulations/._TableS1-Sims-Vary-muU.R
- Data Files/Simulations/Table1-Sims-Vary-sigmaU.R
- __MACOSX/Data Files/Simulations/._Table1-Sims-Vary-sigmaU.R
- Data Files/Simulations/TableS2-Sims-Mult-Error-Vary-muW.R
- __MACOSX/Data Files/Simulations/._TableS2-Sims-Mult-Error-Vary-muW.R
- Data Files/.git/ORIG_HEAD
- Data Files/.git/config
- Data Files/.git/objects/
- Data Files/.git/HEAD
- Data Files/.git/info/
- Data Files/.git/logs/
- Data Files/.git/description
- Data Files/.git/hooks/
- Data Files/.git/refs/
- Data Files/.git/index
- Data Files/.git/COMMIT_EDITMSG
- Data Files/.git/FETCH_HEAD
- Data Files/.git/objects/61/
- Data Files/.git/objects/0d/
- Data Files/.git/objects/95/
- Data Files/.git/objects/59/
- Data Files/.git/objects/92/
- Data Files/.git/objects/0c/
- Data Files/.git/objects/66/
- Data Files/.git/objects/3e/
- Data Files/.git/objects/50/
- Data Files/.git/objects/68/
- Data Files/.git/objects/57/
- Data Files/.git/objects/3b/
- Data Files/.git/objects/6f/
- Data Files/.git/objects/03/
- Data Files/.git/objects/9b/
- Data Files/.git/objects/9e/
- Data Files/.git/objects/04/
- Data Files/.git/objects/6a/
- Data Files/.git/objects/32/
- Data Files/.git/objects/35/
- Data Files/.git/objects/69/
- Data Files/.git/objects/3c/
- Data Files/.git/objects/56/
- Data Files/.git/objects/51/
- Data Files/.git/objects/3d/
- Data Files/.git/objects/58/
- Data Files/.git/objects/67/
- Data Files/.git/objects/0b/
- Data Files/.git/objects/93/
- Data Files/.git/objects/94/
- Data Files/.git/objects/0e/
- Data Files/.git/objects/60/
- Data Files/.git/objects/34/
- Data Files/.git/objects/5a/
- Data Files/.git/objects/5f/
- Data Files/.git/objects/33/
- Data Files/.git/objects/05/
- Data Files/.git/objects/9d/
- Data Files/.git/objects/9c/
- Data Files/.git/objects/02/
- Data Files/.git/objects/a4/
- Data Files/.git/objects/a3/
- Data Files/.git/objects/b5/
- Data Files/.git/objects/b2/
- Data Files/.git/objects/d9/
- Data Files/.git/objects/ac/
- Data Files/.git/objects/ad/
- Data Files/.git/objects/bb/
- Data Files/.git/objects/d7/
- Data Files/.git/objects/d0/
- Data Files/.git/objects/be/
- Data Files/.git/objects/b3/
- Data Files/.git/objects/df/
- Data Files/.git/objects/da/
- Data Files/.git/objects/b4/
- Data Files/.git/objects/a2/
- Data Files/.git/objects/a5/
- Data Files/.git/objects/bd/
- Data Files/.git/objects/d1/
- Data Files/.git/objects/d6/
- Data Files/.git/objects/bc/
- Data Files/.git/objects/ae/
- Data Files/.git/objects/d8/
- Data Files/.git/objects/ab/
- Data Files/.git/objects/e5/
- Data Files/.git/objects/e2/
- Data Files/.git/objects/f4/
- Data Files/.git/objects/f3/
- Data Files/.git/objects/eb/
- Data Files/.git/objects/c7/
- Data Files/.git/objects/c0/
- Data Files/.git/objects/ee/
- Data Files/.git/objects/c9/
- Data Files/.git/objects/fc/
- Data Files/.git/objects/fd/
- Data Files/.git/objects/f2/
- Data Files/.git/objects/f5/
- Data Files/.git/objects/e3/
- Data Files/.git/objects/cf/
- Data Files/.git/objects/ca/
- Data Files/.git/objects/e4/
- Data Files/.git/objects/fe/
- Data Files/.git/objects/c8/
- Data Files/.git/objects/fb/
- Data Files/.git/objects/ed/
- Data Files/.git/objects/c1/
- Data Files/.git/objects/c6/
- Data Files/.git/objects/ec/
- Data Files/.git/objects/4e/
- Data Files/.git/objects/20/
- Data Files/.git/objects/18/
- Data Files/.git/objects/27/
- Data Files/.git/objects/4b/
- Data Files/.git/objects/pack/
- Data Files/.git/objects/11/
- Data Files/.git/objects/7d/
- Data Files/.git/objects/29/
- Data Files/.git/objects/7c/
- Data Files/.git/objects/16/
- Data Files/.git/objects/42/
- Data Files/.git/objects/89/
- Data Files/.git/objects/45/
- Data Files/.git/objects/1f/
- Data Files/.git/objects/73/
- Data Files/.git/objects/87/
- Data Files/.git/objects/80/
- Data Files/.git/objects/74/
- Data Files/.git/objects/1a/
- Data Files/.git/objects/28/
- Data Files/.git/objects/17/
- Data Files/.git/objects/7b/
- Data Files/.git/objects/8f/
- Data Files/.git/objects/8a/
- Data Files/.git/objects/7e/
- Data Files/.git/objects/10/
- Data Files/.git/objects/19/
- Data Files/.git/objects/4c/
- Data Files/.git/objects/26/
- Data Files/.git/objects/21/
- Data Files/.git/objects/4d/
- Data Files/.git/objects/75/
- Data Files/.git/objects/81/
- Data Files/.git/objects/86/
- Data Files/.git/objects/72/
- Data Files/.git/objects/44/
- Data Files/.git/objects/2a/
- Data Files/.git/objects/2f/
- Data Files/.git/objects/43/
- Data Files/.git/objects/88/
- Data Files/.git/objects/9f/
- Data Files/.git/objects/6b/
- Data Files/.git/objects/07/
- Data Files/.git/objects/38/
- Data Files/.git/objects/00/
- Data Files/.git/objects/6e/
- Data Files/.git/objects/9a/
- Data Files/.git/objects/36/
- Data Files/.git/objects/5c/
- Data Files/.git/objects/09/
- Data Files/.git/objects/5d/
- Data Files/.git/objects/31/
- Data Files/.git/objects/info/
- Data Files/.git/objects/91/
- Data Files/.git/objects/65/
- Data Files/.git/objects/62/
- Data Files/.git/objects/96/
- Data Files/.git/objects/3a/
- Data Files/.git/objects/54/
- Data Files/.git/objects/98/
- Data Files/.git/objects/53/
- Data Files/.git/objects/3f/
- Data Files/.git/objects/30/
- Data Files/.git/objects/5e/
- Data Files/.git/objects/5b/
- Data Files/.git/objects/37/
- Data Files/.git/objects/08/
- Data Files/.git/objects/6d/
- Data Files/.git/objects/01/
- Data Files/.git/objects/06/
- Data Files/.git/objects/6c/
- Data Files/.git/objects/39/
- Data Files/.git/objects/99/
- Data Files/.git/objects/52/
- Data Files/.git/objects/55/
- Data Files/.git/objects/97/
- Data Files/.git/objects/63/
- Data Files/.git/objects/0f/
- Data Files/.git/objects/0a/
- Data Files/.git/objects/64/
- Data Files/.git/objects/90/
- Data Files/.git/objects/bf/
- Data Files/.git/objects/d3/
- Data Files/.git/objects/d4/
- Data Files/.git/objects/ba/
- Data Files/.git/objects/a0/
[truncated: 3,810 more entries]
