# Supplementary material for: Combining Straight‐Line and Map‐Based Distances to Investigate the Connection Between Proximity to Healthy Foods and Disease
Source: Stat Med. 2025 Apr 14;44(7):e70054. doi: 10.1002/sim.70054 (PMC11995689; doi:10.1002/sim.70054)
Supplement: Supplementary file 3 — Data S3. Supporting Information. [file SIM-44-0-s001.zip › Data Files/Data3-Disease-Prevalence/disease_prevalences_2022.csv]

TractFIPS	CountyName	POP	BPHIGH	CHD	DIABETES	OBESITY
37001020100	Alamance	3908	1486	290	481	1489
37001020200	Alamance	4152	1761	366	681	1840
37001020300	Alamance	8063	3347	694	1226	3290
37001020400	Alamance	6059	2788	479	1085	2842
37001020501	Alamance	3575	1166	215	347	1195
37001020502	Alamance	3782	1457	243	507	1600
37001020601	Alamance	3234	1207	243	324	938
37001020602	Alamance	2414	896	189	242	720
37001020701	Alamance	4519	1731	362	511	1460
37001020702	Alamance	4742	1769	342	574	1859
37001020801	Alamance	1450	549	116	172	507
37001020802	Alamance	5857	2449	504	938	2578
37001020901	Alamance	3583	1226	226	366	1262
37001020902	Alamance	3380	1211	230	362	1187
37001021000	Alamance	3720	1663	346	651	1708
37001021101	Alamance	2668	1054	201	339	1022
37001021102	Alamance	3318	1304	273	422	1228
37001021201	Alamance	5252	2164	415	767	2170
37001021204	Alamance	4280	1537	283	463	1528
37001021205	Alamance	4636	1521	251	432	1595
37001021206	Alamance	4320	1331	204	376	1508
37001021207	Alamance	3086	1118	213	343	1130
37001021300	Alamance	6057	2429	418	782	2326
37001021400	Alamance	2650	989	197	289	917
37001021500	Alamance	4681	1686	319	497	1634
37001021600	Alamance	6934	1762	326	486	2032
37001021701	Alamance	3237	1188	247	298	874
37001021702	Alamance	5282	1506	286	444	1596
37001021703	Alamance	4866	1494	258	404	1504
37001021801	Alamance	4441	1568	302	445	1479
37001021802	Alamance	3553	1159	214	327	1237
37001021803	Alamance	2879	1025	205	303	1020
37001021901	Alamance	4535	1556	291	445	1538
37001021902	Alamance	4423	1429	248	403	1500
37001022001	Alamance	3319	1132	210	329	1132
37001022002	Alamance	4276	1540	283	492	1647
37033930100	Caswell	2436	1070	191	383	980
37033930200	Caswell	5838	2493	468	870	2353
37033930300	Caswell	4165	1687	359	579	1558
37033930400	Caswell	2643	1031	188	336	973
37033930500	Caswell	3847	1459	266	474	1401
37033930600	Caswell	4790	1864	350	604	1711
37057060101	Davidson	5633	1572	243	412	1769
37057060102	Davidson	7213	2352	426	614	2208
37057060201	Davidson	4909	1812	344	531	1645
37057060202	Davidson	2424	893	187	279	871
37057060203	Davidson	5528	1852	349	515	1764
37057060301	Davidson	4534	1556	282	427	1460
37057060302	Davidson	3620	1163	203	312	1141
37057060303	Davidson	4372	1469	276	403	1404
37057060304	Davidson	3445	1165	221	331	1168
37057060400	Davidson	5533	1920	382	554	1815
37057060500	Davidson	5499	2085	446	633	1898
37057060601	Davidson	4342	1333	235	370	1459
37057060602	Davidson	2563	877	172	244	805
37057060700	Davidson	4915	1908	354	644	1903
37057060800	Davidson	4538	1965	391	718	1852
37057060900	Davidson	5471	1883	362	580	1954
37057061000	Davidson	5158	1899	377	609	1868
37057061100	Davidson	6744	2550	554	763	2273
37057061201	Davidson	5844	2373	526	813	2104
37057061202	Davidson	2857	1069	223	315	960
37057061300	Davidson	2176	819	166	257	769
37057061400	Davidson	3398	1441	289	541	1499
37057061500	Davidson	6214	2803	578	1032	2542
37057061600	Davidson	2926	1139	238	396	1156
37057061701	Davidson	4857	1662	331	467	1560
37057061702	Davidson	6730	2504	525	788	2430
37057061703	Davidson	4349	1505	296	453	1549
37057061802	Davidson	6740	2279	445	641	2191
37057061803	Davidson	3503	1244	228	368	1192
37057061804	Davidson	6536	2406	478	726	2268
37057061901	Davidson	6301	2187	442	631	2099
37057061902	Davidson	5308	1996	436	611	1821
37057062001	Davidson	4677	1675	337	487	1553
37057062002	Davidson	4021	1593	366	499	1404
37059080100	Davie	7745	2649	550	829	2642
37059080200	Davie	5207	1724	344	506	1646
37059080300	Davie	8657	3160	702	935	2606
37059080400	Davie	5151	1633	315	469	1602
37059080500	Davie	4428	1471	288	470	1519
37059080600	Davie	3659	1373	308	436	1193
37059080700	Davie	6393	2296	486	761	2296
37067000100	Forsyth	2052	559	78	156	663
37067000200	Forsyth	1103	465	83	175	471
37067000301	Forsyth	1799	909	166	402	893
37067000302	Forsyth	1859	908	168	382	850
37067000400	Forsyth	3251	1496	264	631	1532
37067000500	Forsyth	2391	1155	204	498	1170
37067000600	Forsyth	2056	1076	206	484	1012
37067000700	Forsyth	1764	858	159	362	800
37067000801	Forsyth	3062	711	68	175	1179
37067000802	Forsyth	2100	681	114	265	857
37067000900	Forsyth	3508	1130	225	397	1204
37067001000	Forsyth	4652	1229	210	377	1526
37067001100	Forsyth	2254	683	122	210	729
37067001200	Forsyth	1959	692	151	185	484
37067001300	Forsyth	4535	767	150	200	998
37067001400	Forsyth	3710	1492	264	590	1618
37067001500	Forsyth	4095	1561	279	602	1733
37067001601	Forsyth	3652	1739	285	658	1520
37067001602	Forsyth	3077	1441	247	588	1419
37067001700	Forsyth	5231	2082	330	764	2140
37067001800	Forsyth	4207	1873	341	762	1839
37067001901	Forsyth	1549	622	126	265	698
37067001902	Forsyth	1917	645	127	221	693
37067002001	Forsyth	2367	1016	211	415	1042
37067002002	Forsyth	3072	1171	252	437	1196
37067002100	Forsyth	2151	689	145	196	614
37067002200	Forsyth	3742	985	176	259	1000
37067002501	Forsyth	2590	749	140	190	643
37067002502	Forsyth	2770	892	181	236	707
37067002601	Forsyth	2481	819	169	224	643
37067002603	Forsyth	6553	2006	374	564	1855
37067002604	Forsyth	6441	1971	348	580	1984
37067002701	Forsyth	5864	1971	335	687	2229
37067002702	Forsyth	5675	2248	460	812	2163
37067002703	Forsyth	6039	1728	327	550	1945
37067002801	Forsyth	4236	1386	276	403	1292
37067002804	Forsyth	4150	1436	270	474	1445
37067002806	Forsyth	3274	1320	302	498	1277
37067002807	Forsyth	5031	1766	348	549	1681
37067002808	Forsyth	3531	1109	212	325	1085
37067002809	Forsyth	2238	752	146	218	670
37067002901	Forsyth	4784	1785	364	622	1756
37067002903	Forsyth	3828	1474	322	517	1379
37067002904	Forsyth	2151	777	170	246	717
37067003002	Forsyth	3932	1605	295	547	1436
37067003003	Forsyth	3272	1067	200	324	1070
37067003004	Forsyth	3618	1187	232	351	1097
37067003103	Forsyth	5468	1553	274	427	1603
37067003105	Forsyth	3649	1208	230	376	1223
37067003106	Forsyth	3099	986	193	289	967
37067003107	Forsyth	4391	1423	277	426	1388
37067003108	Forsyth	3495	1266	291	451	1287
37067003201	Forsyth	4774	1638	339	516	1547
37067003202	Forsyth	3904	1258	262	407	1289
37067003307	Forsyth	3405	1029	195	293	1025
37067003308	Forsyth	7880	2215	379	615	2357
37067003309	Forsyth	4956	1760	288	600	1904
37067003310	Forsyth	4061	1239	208	370	1397
37067003311	Forsyth	1926	540	91	149	592
37067003312	Forsyth	2692	803	151	229	813
37067003313	Forsyth	1458	549	126	177	493
37067003314	Forsyth	3171	901	169	257	942
37067003315	Forsyth	3424	1106	226	336	1076
37067003402	Forsyth	2182	736	155	225	686
37067003403	Forsyth	3412	1007	168	366	1355
37067003404	Forsyth	3917	1595	322	682	1822
37067003500	Forsyth	6562	2442	466	919	2697
37067003600	Forsyth	5968	1839	347	567	1964
37067003701	Forsyth	4830	1435	223	474	1812
37067003702	Forsyth	4514	1404	244	425	1495
37067003703	Forsyth	6032	1617	242	447	1889
37067003803	Forsyth	4567	1471	279	430	1412
37067003804	Forsyth	4100	1349	271	390	1185
37067003805	Forsyth	5573	1795	324	558	1823
37067003806	Forsyth	3012	931	172	275	931
37067003903	Forsyth	4477	1451	265	475	1635
37067003904	Forsyth	5907	1784	343	509	1684
37067003905	Forsyth	3607	1057	206	303	1014
37067003906	Forsyth	3436	1148	231	303	884
37067003908	Forsyth	3085	954	176	253	812
37067003909	Forsyth	4356	1272	227	340	1177
37067004005	Forsyth	4695	1498	292	409	1278
37067004007	Forsyth	7104	2125	391	583	1975
37067004009	Forsyth	3802	1149	217	320	1103
37067004010	Forsyth	3392	865	143	224	889
37067004011	Forsyth	5645	1666	305	475	1666
37067004012	Forsyth	5611	1645	309	472	1673
37067004013	Forsyth	3083	941	189	287	925
37067004014	Forsyth	3016	993	209	290	875
37067004015	Forsyth	3296	940	169	261	963
37067004102	Forsyth	3256	1166	251	365	1042
37067004103	Forsyth	3478	1110	206	320	1054
37067004104	Forsyth	3429	1122	217	319	1009
37081010100	Guilford	1561	670	113	253	728
37081010200	Guilford	4070	1649	346	591	1665
37081010300	Guilford	2426	973	209	355	915
37081010401	Guilford	1453	402	76	105	425
37081010403	Guilford	1594	440	79	118	512
37081010404	Guilford	2502	754	143	186	669
37081010500	Guilford	2173	609	109	161	646
37081010601	Guilford	2780	704	137	192	834
37081010602	Guilford	4592	850	134	216	1341
37081010701	Guilford	1919	427	72	108	544
37081010702	Guilford	4307	560	69	112	1146
37081010800	Guilford	2409	798	143	241	851
37081010900	Guilford	2001	541	81	153	657
37081011000	Guilford	4768	1178	124	306	1898
37081011101	Guilford	4260	1837	290	712	2007
37081011102	Guilford	2602	1390	269	581	1262
37081011200	Guilford	5391	2049	335	777	2448
37081011300	Guilford	2862	1526	304	659	1440
37081011400	Guilford	5291	2503	434	1038	2757
37081011500	Guilford	2964	1059	190	389	1287
37081011601	Guilford	2453	822	145	268	930
37081011602	Guilford	2981	990	179	346	1181
37081011904	Guilford	4265	1254	167	359	1677
37081011905	Guilford	5077	1823	290	600	2082
37081012503	Guilford	4176	1366	268	385	1316
37081012504	Guilford	3246	1081	199	338	1218
37081012505	Guilford	4353	1363	266	344	1180
37081012508	Guilford	3289	1043	218	297	1037
37081012509	Guilford	2223	810	181	218	614
37081012510	Guilford	3090	983	183	260	878
37081012511	Guilford	4961	1657	328	432	1355
37081012601	Guilford	5912	1632	290	450	1993
37081012604	Guilford	4908	2028	374	727	1978
37081012607	Guilford	2301	746	132	233	820
37081012608	Guilford	2392	766	118	268	1022
37081012609	Guilford	7342	2585	463	882	2805
37081012610	Guilford	3159	1185	212	417	1176
37081012611	Guilford	3577	1213	190	408	1481
37081012612	Guilford	5947	2296	363	780	2558
37081012617	Guilford	3478	1193	195	414	1409
37081012703	Guilford	5373	1768	350	511	1672
37081012704	Guilford	3214	1360	274	515	1331
37081012705	Guilford	4056	2020	337	804	1960
37081012706	Guilford	3159	1495	269	601	1536
37081012707	Guilford	2589	1127	197	451	1277
37081012803	Guilford	7640	2804	436	894	3026
37081012804	Guilford	4184	1716	247	595	1871
37081012805	Guilford	2545	1092	179	400	1077
37081013601	Guilford	3092	659	106	201	953
37081013602	Guilford	4138	1602	315	563	1709
37081013700	Guilford	4141	1355	270	381	1288
37081013800	Guilford	4685	2245	450	937	2207
37081013900	Guilford	4509	2070	370	848	2214
37081014000	Guilford	3079	1272	305	462	1232
37081014200	Guilford	3503	1461	263	571	1587
37081014300	Guilford	3045	1240	256	506	1331
37081014406	Guilford	2337	1078	183	407	1040
37081014407	Guilford	5635	1945	406	581	1849
37081014408	Guilford	2326	838	149	310	1012
37081014409	Guilford	2893	1004	209	301	993
37081014410	Guilford	3591	1182	227	363	1265
37081014411	Guilford	4806	1764	289	620	1976
37081014412	Guilford	2587	1051	257	332	872
37081014501	Guilford	1300	540	137	218	553
37081014502	Guilford	4433	1499	280	510	1632
37081014503	Guilford	3523	1434	251	543	1540
37081015100	Guilford	4097	1398	271	418	1414
37081015200	Guilford	8412	2566	463	732	2903
37081015300	Guilford	7791	2517	445	725	2649
37081015401	Guilford	5527	1648	260	459	1918
37081015402	Guilford	7211	2532	469	851	2827
37081015500	Guilford	6111	2097	349	648	2445
37081015600	Guilford	9324	2695	467	737	2947
37081015703	Guilford	5863	1759	323	481	1818
37081015704	Guilford	6171	1704	284	457	1920
37081015705	Guilford	3158	853	152	234	998
37081015706	Guilford	5288	1619	254	434	1661
37081015707	Guilford	6612	2103	397	589	2077
37081015800	Guilford	7984	2284	400	615	2460
37081015901	Guilford	5270	1645	333	464	1708
37081015902	Guilford	3611	1012	170	268	1116
37081016003	Guilford	4294	1207	211	323	1289
37081016005	Guilford	1721	505	93	133	491
37081016006	Guilford	3159	882	171	228	894
37081016007	Guilford	4933	1327	237	351	1441
37081016008	Guilford	7034	1780	282	465	2118
37081016009	Guilford	3743	1123	203	311	1161
37081016010	Guilford	2607	717	126	191	793
37081016011	Guilford	5627	1458	214	400	1942
37081016101	Guilford	5063	1666	406	466	1362
37081016102	Guilford	3930	1034	177	287	1301
37081016103	Guilford	5068	1409	244	401	1637
37081016201	Guilford	5352	1499	263	397	1606
37081016203	Guilford	4013	1385	289	378	1172
37081016204	Guilford	2985	774	120	206	854
37081016205	Guilford	3903	992	157	274	1171
37081016303	Guilford	3316	1135	239	319	1012
37081016304	Guilford	3758	1056	177	275	1094
37081016305	Guilford	3538	1076	195	291	1037
37081016306	Guilford	4500	1242	189	342	1436
37081016405	Guilford	1691	520	77	151	645
37081016406	Guilford	3300	858	132	232	1063
37081016407	Guilford	4577	1218	184	339	1387
37081016408	Guilford	1956	691	145	190	570
37081016409	Guilford	2513	790	149	219	775
37081016410	Guilford	5520	1739	293	525	1966
37081016502	Guilford	5598	1870	364	538	1747
37081016503	Guilford	3729	895	135	232	1175
37081016505	Guilford	5072	1243	183	335	1593
37081016506	Guilford	4900	1363	226	373	1534
37081016600	Guilford	2500	950	228	315	888
37081016701	Guilford	5126	1641	252	467	1851
37081016702	Guilford	3522	1223	268	370	1205
37081016800	Guilford	6584	2325	435	738	2450
37081016900	Guilford	4698	1612	343	466	1509
37081017000	Guilford	4516	1581	344	475	1536
37081017100	Guilford	7273	2430	466	677	2306
37081017200	Guilford	6919	2242	416	644	2332
37123960100	Montgomery	6431	2290	502	766	2193
37123960200	Montgomery	7370	2514	472	767	2462
37123960300	Montgomery	3914	1480	314	447	1210
37123960401	Montgomery	2134	986	188	359	852
37123960402	Montgomery	2306	955	203	326	796
37123960500	Montgomery	5643	2269	486	864	2252
37151030100	Randolph	4597	1632	350	580	1747
37151030201	Randolph	3078	1093	231	345	1032
37151030202	Randolph	5078	1834	417	605	1737
37151030301	Randolph	6501	2100	423	735	2438
37151030302	Randolph	3041	1342	311	527	1256
37151030400	Randolph	4193	1489	344	546	1619
37151030502	Randolph	4019	1467	314	459	1339
37151030503	Randolph	5855	1898	369	574	2003
37151030504	Randolph	5893	1939	384	590	2039
37151030600	Randolph	6387	2306	499	748	2274
37151030700	Randolph	6011	2008	409	620	2068
37151030801	Randolph	7148	2395	487	751	2538
37151030802	Randolph	6290	2158	447	667	2177
37151030900	Randolph	3686	1409	317	476	1353
37151031000	Randolph	7151	2732	601	937	2646
37151031100	Randolph	5823	2196	507	763	2213
37151031200	Randolph	5336	2130	465	753	2050
37151031303	Randolph	4226	1471	305	453	1446
37151031304	Randolph	4701	1693	367	555	1688
37151031305	Randolph	4090	1465	311	487	1514
37151031306	Randolph	6845	2184	418	644	2307
37151031400	Randolph	8452	2671	525	837	2942
37151031501	Randolph	6079	2049	408	627	2098
37151031503	Randolph	3011	1042	223	332	1021
37151031504	Randolph	5234	1728	341	519	1712
37151031505	Randolph	3618	1263	261	380	1187
37151031601	Randolph	3905	1473	329	508	1461
37151031602	Randolph	1504	577	131	205	560
37157040101	Rockingham	4097	1586	328	521	1475
37157040102	Rockingham	2823	1014	187	314	983
37157040200	Rockingham	3949	1545	328	530	1485
37157040300	Rockingham	3712	1504	327	476	1229
37157040400	Rockingham	6361	2596	554	923	2513
37157040501	Rockingham	3659	1581	344	582	1457
37157040502	Rockingham	2876	1151	233	380	1036
37157040601	Rockingham	3872	1452	291	469	1375
37157040602	Rockingham	4784	1718	335	555	1670
37157040700	Rockingham	4524	1738	371	561	1584
37157040800	Rockingham	1666	705	135	244	635
37157040900	Rockingham	2587	1046	241	360	950
37157041001	Rockingham	6103	2039	403	623	2094
37157041002	Rockingham	5894	2152	437	684	2052
37157041100	Rockingham	6657	2497	486	786	2304
37157041200	Rockingham	5282	2377	423	893	2277
37157041300	Rockingham	6737	2817	566	1051	2749
37157041400	Rockingham	2991	1272	255	467	1218
37157041500	Rockingham	6942	2805	591	917	2416
37157041601	Rockingham	3513	1230	243	380	1188
37157041602	Rockingham	4614	1592	310	490	1569
37169070100	Stokes	6720	2299	478	713	2460
37169070200	Stokes	3660	1285	279	399	1318
37169070300	Stokes	4732	1770	384	573	1784
37169070400	Stokes	5337	1890	411	609	2029
37169070501	Stokes	6884	2541	586	813	2479
37169070503	Stokes	5850	1855	363	539	1978
37169070504	Stokes	3394	1100	225	340	1246
37169070600	Stokes	5143	1759	366	535	1842
37169070700	Stokes	5681	2307	506	796	2244
37171930101	Surry	2093	748	160	243	691
37171930102	Surry	4783	1703	369	551	1584
37171930201	Surry	3543	1315	287	443	1209
37171930202	Surry	3332	1337	330	467	1143
37171930301	Surry	2042	805	170	256	621
37171930302	Surry	3630	1380	316	454	1158
37171930400	Surry	2576	1111	281	418	933
37171930501	Surry	2891	978	209	295	862
37171930502	Surry	3338	1409	341	508	1162
37171930600	Surry	3496	1238	263	389	1091
37171930700	Surry	4355	1529	327	488	1403
37171930801	Surry	5201	1883	417	625	1748
37171930802	Surry	3176	1204	277	401	1052
37171930901	Surry	4467	1769	425	590	1430
37171930902	Surry	1605	562	116	169	466
37171931001	Surry	2540	846	176	272	839
37171931002	Surry	5216	1743	371	574	1690
37171931003	Surry	3234	1171	259	421	1162
37171931101	Surry	2870	1034	230	345	962
37171931102	Surry	3728	1290	273	399	1193
37171931103	Surry	1846	674	146	220	608
37171931200	Surry	3711	1310	275	405	1136
37197050101	Yadkin	5600	1955	409	616	1882
37197050102	Yadkin	4066	1444	310	460	1371
37197050200	Yadkin	4528	1676	367	548	1535
37197050300	Yadkin	5964	2338	537	806	2130
37197050400	Yadkin	6729	2403	532	801	2329
37197050501	Yadkin	7130	2517	542	799	2318
37197050502	Yadkin	4389	1559	334	492	1431
