# Supplementary material for: Combining Straight‐Line and Map‐Based Distances to Investigate the Connection Between Proximity to Healthy Foods and Disease
Source: Stat Med. 2025 Apr 14;44(7):e70054. doi: 10.1002/sim.70054 (PMC11995689; doi:10.1002/sim.70054)
Supplement: Supplementary file 3 — Data S3. Supporting Information. [file SIM-44-0-s001.zip › Data Files/Data2-Healthy-Food-Store-Locations/healthy_foods_stores_2022.csv]

Record.ID	Store.Name	Store.Type	Street.Number	Street.Name	Additional.Address	City	State	Zip.Code	Zip4	County	Latitude	Longitude	Authorization.Date	End.Date	Latest.Authorization	Still.Authorized	Address	lon	lat
1356135	AAFM AT ELON COMMUNITY CHURCH	FARMERS' MARKET	271	N WILLIAMSON AVE		ELON	NC	27244	9152	ALAMANCE	36.10232	-79.50671	2019-04-01	NA	2019-04-01	TRUE	271 N WILLIAMSON AVE ELON NC 27244	-79.5074268	36.1024765
395490	ALDI 73	SUPERMARKET	1801	S CHURCH ST		BURLINGTON	NC	27215	5553	ALAMANCE	36.08311	-79.45943	2002-12-02	NA	2002-12-02	TRUE	1801 S CHURCH ST BURLINGTON NC 27215	-79.4601047	36.0849827
1023478	BJ'S MEMBERSHIP CLUB 357	SUPER STORE	1433	BOONE STATION DR		BURLINGTON	NC	27215	8229	ALAMANCE	36.06737	-79.50933	2011-09-20	NA	2011-09-20	TRUE	1433 BOONE STATION DR BURLINGTON NC 27215	-79.5138839	36.0702433
816731	BURLINGTON ORIENTAL MARKET	MEAT/POULTRY SPECIALTY	1726	MAPLE AVE		BURLINGTON	NC	27215	6846	ALAMANCE	36.07338	-79.42775	2007-04-25	NA	2007-04-25	TRUE	1726 MAPLE AVE BURLINGTON NC 27215	-79.4272682	36.0732926
1470188	CHARLIE C'S IGA 765	SUPERMARKET	807	SOUTH MAIN STREET		GRAHAM	NC	27253		ALAMANCE	36.05689	-79.40088	2021-09-07	NA	2021-09-07	TRUE	807 SOUTH MAIN STREET GRAHAM NC 27253	-79.4005265	36.068898
1412307	DOWNTOWN MEBANE MARKET	FARMERS' MARKET	102	E RUFFIN ST		MEBANE	NC	27302	2441	ALAMANCE	36.09761	-79.26722	2020-07-28	NA	2020-07-28	TRUE	102 E RUFFIN ST MEBANE NC 27302	-79.2672762	36.0977044
1415370	EL DORADO BAKERY INC	SMALL GROCERY STORE	801	W FRONT ST		BURLINGTON	NC	27215	2243	ALAMANCE	36.09796	-79.44688	2021-02-25	NA	2021-02-25	TRUE	801 W FRONT ST BURLINGTON NC 27215	-79.4472528	36.0981919
1021111	EL GALLO GIRO	MEDIUM GROCERY STORE	1253	E WEBB AVE		BURLINGTON	NC	27217	6920	ALAMANCE	36.08125	-79.4226	2020-07-13	NA	2020-07-13	TRUE	1253 E WEBB AVE BURLINGTON NC 27217	-79.4227607	36.0811095
878125	EL TIO INC 1	MEDIUM GROCERY STORE	548	N CHURCH ST		BURLINGTON	NC	27217	2620	ALAMANCE	36.1004	-79.43134	2021-03-11	NA	2021-03-11	TRUE	548 N CHURCH ST BURLINGTON NC 27217	-79.4305939	36.1011642
1228911	FARMERS MARKET AT NORTH PARK	FARMERS' MARKET	849	SHARPE RD		BURLINGTON	NC	27217	1637	ALAMANCE	36.11236	-79.42192	2020-11-25	NA	2020-11-25	TRUE	849 SHARPE RD BURLINGTON NC 27217	-79.4208956	36.112726
354170	FLOWERS BAKERY OUTLET 473	BAKERY SPECIALTY	2635	N CHURCH ST		BURLINGTON	NC	27217	3246	ALAMANCE	36.09049	-79.38373	2000-01-19	NA	2000-01-19	TRUE	2635 N CHURCH ST BURLINGTON NC 27217	-79.3835359	36.0899187
470577	FOOD LION 1200	SUPERMARKET	414	HARDEN ST		BURLINGTON	NC	27215	7112	ALAMANCE	36.06763	-79.42667	1978-03-21	NA	1978-03-21	TRUE	414 HARDEN ST BURLINGTON NC 27215	-79.4263434	36.0668723
308673	FOOD LION 1078	SUPERMARKET	2208	N CHURCH ST		BURLINGTON	NC	27217	3111	ALAMANCE	36.09369	-79.39828	1985-06-30	NA	1985-06-30	TRUE	2208 N CHURCH ST BURLINGTON NC 27217	-79.3982022	36.0952724
391917	FOOD LION 465	SUPERMARKET	3535	S CHURCH ST		BURLINGTON	NC	27215	9100	ALAMANCE	36.08044	-79.51407	1987-07-06	NA	1987-07-06	TRUE	3535 S CHURCH ST BURLINGTON NC 27215	-79.515406	36.081012
299375	FOOD LION 591	SUPERMARKET	921	S MAIN ST		GRAHAM	NC	27253	3377	ALAMANCE	36.05228	-79.39951	1988-09-27	NA	1988-09-27	TRUE	921 S MAIN ST GRAHAM NC 27253	-79.4000273	36.0518208
621639	FOOD LION 699	SUPERMARKET	1780	W WEBB AVE		BURLINGTON	NC	27217	1142	ALAMANCE	36.1083	-79.46241	1989-03-16	NA	1989-03-16	TRUE	1780 W WEBB AVE BURLINGTON NC 27217	-79.4623901	36.1075241
249034	FOOD LION 894	SUPERMARKET	2660	RAMADA RD		BURLINGTON	NC	27215	5469	ALAMANCE	36.06648	-79.47156	1990-12-12	NA	1990-12-12	TRUE	2660 RAMADA RD BURLINGTON NC 27215	-79.4700925	36.0681136
690270	FOOD LION 848	SUPERMARKET	1282	S FIFTH ST		MEBANE	NC	27302	9756	ALAMANCE	36.07175	-79.29494	1992-06-05	NA	1992-06-05	TRUE	1282 S FIFTH ST MEBANE NC 27302	-79.2952327	36.073289
425090	FOOD LION 2590	SUPERMARKET	630	N FIRST ST		MEBANE	NC	27302	2106	ALAMANCE	36.10622	-79.26969	2004-05-26	NA	2004-05-26	TRUE	630 N FIRST ST MEBANE NC 27302	-79.2677549	36.1064104
752195	FOOD LION 2113	SUPERMARKET	1125	ROXBORO ST		HAW RIVER	NC	27258	9674	ALAMANCE	36.1127	-79.35374	2005-05-02	NA	2005-05-02	TRUE	1125 ROXBORO ST HAW RIVER NC 27258	-79.352752	36.113003
283255	GUZMAN'S MARKET	SUPERMARKET	813	E WEBB AVE		BURLINGTON	NC	27217	6653	ALAMANCE	36.08629	-79.42806	1996-12-16	NA	1996-12-16	TRUE	813 E WEBB AVE BURLINGTON NC 27217	-79.4283425	36.0862677
788714	HARRIS TEETER 345	SUPER STORE	2727	S CHURCH ST		BURLINGTON	NC	27215	5103	ALAMANCE	36.0808	-79.48516	2006-05-10	NA	2006-05-10	TRUE	2727 S CHURCH ST BURLINGTON NC 27215	-79.4835711	36.0822707
858249	JIMMY'S GRAHAM MEATS	MEAT/POULTRY SPECIALTY	1206	S SELLARS MILL RD		BURLINGTON	NC	27217	4300	ALAMANCE	36.08464	-79.39977	2008-11-25	NA	2008-11-25	TRUE	1206 S SELLARS MILL RD BURLINGTON NC 27217	-79.4000053	36.084642
1002635	JUST$AVE 248	SUPERMARKET	807	S MAIN ST		GRAHAM	NC	27253	3763	ALAMANCE	36.05787	-79.40023	2011-04-21	2022-09-13	2011-04-21	FALSE	807 S MAIN ST GRAHAM NC 27253	-79.4005265	36.068898
857213	KENYON'S MEAT MARKET	MEDIUM GROCERY STORE	1915	S NC HIGHWAY 119		MEBANE	NC	27302		ALAMANCE	36.06322	-79.30188	2008-07-09	NA	2008-07-09	TRUE	1915 S NC HIGHWAY 119 MEBANE NC 27302	-79.3006062	36.062971
1386775	LA GUERRERENSE	MEDIUM GROCERY STORE	2173	N CHURCH ST		BURLINGTON	NC	27217	3003	ALAMANCE	36.0939	-79.39954	2020-01-28	NA	2020-01-28	TRUE	2173 N CHURCH ST BURLINGTON NC 27217	-79.3995655	36.0936724
1454245	LIDL 1418	SUPER STORE	3010	S CHURCH STREET		BURLINGTON	NC	27215		ALAMANCE	36.07919	-79.49178	2021-05-14	NA	2021-05-14	TRUE	3010 S CHURCH STREET BURLINGTON NC 27215	-79.4915766	36.0791777
848910	LOWE'S FOOD STORE 236	SUPERMARKET	1020	MEBANE OAKS RD		MEBANE	NC	27302	9679	ALAMANCE	36.07518	-79.27383	2008-04-14	NA	2008-04-14	TRUE	1020 MEBANE OAKS RD MEBANE NC 27302	-79.2759462	36.0738195
841681	LOWES FOOD STORE 228	SUPERMARKET	1191	UNIVERSITY DR		BURLINGTON	NC	27215	8798	ALAMANCE	36.07117	-79.52305	2008-01-04	NA	2008-01-04	TRUE	1191 UNIVERSITY DR BURLINGTON NC 27215	-79.5293439	36.0776533
927194	PLAZA LATINA	MEDIUM GROCERY STORE	502	W ELM ST		GRAHAM	NC	27253	2117	ALAMANCE	36.07095	-79.40985	2021-02-26	NA	2021-02-26	TRUE	502 W ELM ST GRAHAM NC 27253	-79.4100565	36.0707598
1477130	PUBLIX 1706	SUPERMARKET	2750	S CHURCH ST		BURLINGTON	NC	27215	5104	ALAMANCE	36.08068	-79.48498	2021-10-25	NA	2021-10-25	TRUE	2750 S CHURCH ST BURLINGTON NC 27215	-79.485331	36.080003
1513758	SAFA MARKET	SMALL GROCERY STORE	1330	PLAZA DR		BURLINGTON	NC	27215	7165	ALAMANCE	36.06702	-79.43142	2022-10-06	NA	2022-10-06	TRUE	1330 PLAZA DR BURLINGTON NC 27215	-79.4315446	36.0670463
1429519	SAMUELS PRODUCE	FRUITS/VEG SPECIALTY	502	S BEAUMONT AVE		BURLINGTON	NC	27217	6102	ALAMANCE	36.09322	-79.41345	2020-12-15	NA	2020-12-15	TRUE	502 S BEAUMONT AVE BURLINGTON NC 27217	-79.4134838	36.0932111
1271721	STEVE'S GARDEN MARKET AND BUTCHERY	SUPERMARKET	329	W HARDEN ST		GRAHAM	NC	27253	2851	ALAMANCE	36.07084	-79.40591	2017-01-12	NA	2017-01-12	TRUE	329 W HARDEN ST GRAHAM NC 27253	-79.4076188	36.0712972
778803	TARGET STORE T-2037	SUPER STORE	1475	UNIVERSITY DR		BURLINGTON	NC	27215	8768	ALAMANCE	36.06817	-79.51975	2006-01-27	NA	2006-01-27	TRUE	1475 UNIVERSITY DR BURLINGTON NC 27215	-79.5194182	36.0662775
1065534	TIENDA MEXICANA DON JESUS	SMALL GROCERY STORE	103	ROXBORO ST		HAW RIVER	NC	27258	9671	ALAMANCE	36.09536	-79.35582	2012-08-30	NA	2012-08-30	TRUE	103 ROXBORO ST HAW RIVER NC 27258	-79.3555961	36.0951433
849870	VEMD LA SIERRA	MEDIUM GROCERY STORE	539	N CHURCH ST		BURLINGTON	NC	27217	2619	ALAMANCE	36.10075	-79.43062	2008-04-11	NA	2008-04-11	TRUE	539 N CHURCH ST BURLINGTON NC 27217	-79.4304485	36.1005581
575258	WALMART 1287	SUPER STORE	3141	GARDEN RD		BURLINGTON	NC	27215		ALAMANCE	36.07211	-79.4987	1998-10-14	NA	1998-10-14	TRUE	3141 GARDEN RD BURLINGTON NC 27215	-79.4990363	36.0722111
776871	WALMART SUPERCENTER 5346	SUPER STORE	1318	MEBANE OAKS RD		MEBANE	NC	27302	9681	ALAMANCE	36.0682	-79.26981	2006-01-10	NA	2006-01-10	TRUE	1318 MEBANE OAKS RD MEBANE NC 27302	-79.2734801	36.0668792
784274	WALMART SUPERCENTER 3612	SUPER STORE	530	S GRAHAM HOPEDALE RD		BURLINGTON	NC	27217	4322	ALAMANCE	36.09292	-79.40599	2006-03-23	NA	2006-03-23	TRUE	530 S GRAHAM HOPEDALE RD BURLINGTON NC 27217	-79.4032157	36.0914363
1117903	ALLEGHANY MEAT CENTER	MEDIUM GROCERY STORE	2440	US HIGHWAY 21 S		SPARTA	NC	28675	8953	ALLEGHANY	36.48344	-81.09076	2013-11-04	NA	2013-11-04	TRUE	2440 US HIGHWAY 21 S SPARTA NC 28675	-81.0904267	36.4831409
490243	FOOD LION 508	SUPERMARKET	381	S MAIN ST		SPARTA	NC	28675	9637	ALLEGHANY	36.50215	-81.11465	1987-11-16	NA	1987-11-16	TRUE	381 S MAIN ST SPARTA NC 28675	-81.1145222	36.5020015
1398523	GUADALAJARA TIENDA MEXICANA	SMALL GROCERY STORE	665	S MAIN ST	STE 125	SPARTA	NC	28675	9618	ALLEGHANY	36.50045	-81.11063	2020-04-24	NA	2020-04-24	TRUE	665 S MAIN ST STE 125 SPARTA NC 28675	-81.110557	36.5003641
643374	FOOD LION 659	SUPERMARKET	1043	E CASWELL ST		WADESBORO	NC	28170	2375	ANSON	34.96587	-80.06104	1988-11-16	NA	1988-11-16	TRUE	1043 E CASWELL ST WADESBORO NC 28170	-80.0595841	34.967217
746844	PEACHES N CREAM	FRUITS/VEG SPECIALTY	2735	US HIGHWAY 74 W		WADESBORO	NC	28170		ANSON	34.97882	-80.11915	2005-03-24	NA	2005-03-24	TRUE	2735 US HIGHWAY 74 W WADESBORO NC 28170	-79.1360591	34.6188762
1350446	WADESBORO IGA 630	SUPERMARKET	805	CAMDEN RD		WADESBORO	NC	28170	2672	ANSON	34.95809	-80.08317	2019-02-07	NA	2019-02-07	TRUE	805 CAMDEN RD WADESBORO NC 28170	-80.0829131	34.9575893
803221	WALMART SUPERCENTER 1127	SUPER STORE	2004	US HIGHWAY 74 W		WADESBORO	NC	28170	7551	ANSON	34.97928	-80.10199	2006-10-05	NA	2006-10-05	TRUE	2004 US HIGHWAY 74 W WADESBORO NC 28170	-79.1319511	34.6178389
630392	ALDI 83	SUPERMARKET	600	S CANNON BLVD		KANNAPOLIS	NC	28083	5240	CABARRUS	35.48648	-80.61137	1998-03-02	NA	1998-03-02	TRUE	600 S CANNON BLVD KANNAPOLIS NC 28083	-80.6119031	35.4860254
668536	ALDI 95	SUPERMARKET	961	CONCORD PKWY S		CONCORD	NC	28027	9061	CABARRUS	35.39301	-80.62147	2000-06-13	NA	2000-06-13	TRUE	961 CONCORD PKWY S CONCORD NC 28027	-80.6211474	35.3924777
860228	ALDI 33	SUPERMARKET	3891	MAIN ST		HARRISBURG	NC	28075		CABARRUS	35.32393	-80.64388	2008-07-21	NA	2008-07-21	TRUE	3891 MAIN ST HARRISBURG NC 28075	-80.6435305	35.3240333
879814	BARBEE VENTURES, LLC	SUPERMARKET	796	CONCORD PKWY N		CONCORD	NC	28027	6040	CABARRUS	35.42158	-80.61553	2019-02-12	NA	2019-02-12	TRUE	796 CONCORD PKWY N CONCORD NC 28027	-80.6144533	35.4219625
879775	BJ'S MEMBERSHIP CLUB 134	SUPER STORE	7905	LYLES LN		CONCORD	NC	28027	7111	CABARRUS	35.36578	-80.71403	2009-01-22	NA	2009-01-22	TRUE	7905 LYLES LN CONCORD NC 28027	-80.7132957	35.3642797
1463034	CANCUN SUPERMARKET	MEDIUM GROCERY STORE	1608	S CANNON BLVD		KANNAPOLIS	NC	28083	6102	CABARRUS	35.47145	-80.61089	2021-08-23	NA	2021-08-23	TRUE	1608 S CANNON BLVD KANNAPOLIS NC 28083	-80.610901	35.4714303
588072	CRUSE MEAT PROCESSING	MEDIUM GROCERY STORE	4701	RIMER RD		CONCORD	NC	28025	7383	CABARRUS	35.48153	-80.48131	1991-03-26	NA	1991-03-26	TRUE	4701 RIMER RD CONCORD NC 28025	-80.481882	35.4810191
1434672	EARTH FARE 165	SUPERMARKET	8885	CHRISTENBURY PKWY		CONCORD	NC	28027	0040	CABARRUS	35.37458	-80.73386	2021-01-20	NA	2021-01-20	TRUE	8885 CHRISTENBURY PKWY CONCORD NC 28027	-80.7341743	35.374554
826217	FLOWERS BAKERY OUTLET 488	BAKERY SPECIALTY	2800	CONCORD PKWY S		CONCORD	NC	28027	9047	CABARRUS	35.37751	-80.65696	2007-08-09	NA	2007-08-09	TRUE	2800 CONCORD PKWY S CONCORD NC 28027	-80.656219	35.3783235
882400	FLOWERS BAKERY OUTLET 740	BAKERY SPECIALTY	2044	KANNAPOLIS HWY		CONCORD	NC	28027	4147	CABARRUS	35.447	-80.61448	2009-03-10	NA	2009-03-10	TRUE	2044 KANNAPOLIS HWY CONCORD NC 28027	-80.6148751	35.4468517
508792	FOOD LION 6	SUPERMARKET	358	OAK AVE		KANNAPOLIS	NC	28081		CABARRUS	35.49473	-80.62887	1966-11-15	NA	1966-11-15	TRUE	358 OAK AVE KANNAPOLIS NC 28081	-80.6289624	35.4947622
398885	FOOD LION 1284	SUPERMARKET	2825	N CANNON BLVD		KANNAPOLIS	NC	28083	9124	CABARRUS	35.53208	-80.60992	1976-10-07	NA	1976-10-07	TRUE	2825 N CANNON BLVD KANNAPOLIS NC 28083	-80.6100125	35.5324215
537962	FOOD LION 203	SUPERMARKET	734	CABARRUS AVE W		CONCORD	NC	28027	6851	CABARRUS	35.39627	-80.60834	1983-10-07	NA	1983-10-07	TRUE	734 CABARRUS AVE W CONCORD NC 28027	-80.6083318	35.3979301
324241	FOOD LION 377	SUPERMARKET	860	UNION ST S		CONCORD	NC	28025	5731	CABARRUS	35.38781	-80.55946	1986-02-26	NA	1986-02-26	TRUE	860 UNION ST S CONCORD NC 28025	-80.5599035	35.3868245
367704	FOOD LION 2214	SUPERMARKET	4226	HIGHWAY 49 S		HARRISBURG	NC	28075	7526	CABARRUS	35.32238	-80.64755	1988-08-15	NA	1988-08-15	TRUE	4226 HIGHWAY 49 S HARRISBURG NC 28075	-80.6470854	35.3237146
492938	FOOD LION 755	SUPERMARKET	1746	S CANNON BLVD		KANNAPOLIS	NC	28083	6104	CABARRUS	35.47052	-80.61047	1989-10-26	NA	1989-10-26	TRUE	1746 S CANNON BLVD KANNAPOLIS NC 28083	-80.6114431	35.4704758
250098	FOOD LION 998	SUPERMARKET	80	BRANCHVIEW DR NE		CONCORD	NC	28025	3404	CABARRUS	35.42036	-80.57359	1991-12-11	NA	1991-12-11	TRUE	80 BRANCHVIEW DR NE CONCORD NC 28025	-80.5727317	35.4211116
286341	FOOD LION 740	SUPERMARKET	7230	HIGHWAY 49 N		MT PLEASANT	NC	28124	8599	CABARRUS	35.40493	-80.45674	1992-10-07	NA	1992-10-07	TRUE	7230 HIGHWAY 49 N MT PLEASANT NC 28124	-80.3578191	35.4463932
274197	FOOD LION 1453	SUPERMARKET	5303	POPLAR TENT RD		CONCORD	NC	28027		CABARRUS	35.41193	-80.66734	1998-10-22	NA	1998-10-22	TRUE	5303 POPLAR TENT RD CONCORD NC 28027	-80.6669095	35.4108755
249971	FOOD LION 1621	SUPERMARKET	3501	US HIGHWAY 601 S		CONCORD	NC	28025	0473	CABARRUS	35.36947	-80.54854	1999-11-29	NA	1999-11-29	TRUE	3501 US HIGHWAY 601 S CONCORD NC 28025	-80.547491	35.3703086
618079	FOOD LION 1552	SUPERMARKET	3673	CONCORD PKWY S		CONCORD	NC	28027	9054	CABARRUS	35.37103	-80.66495	2001-09-11	NA	2001-09-11	TRUE	3673 CONCORD PKWY S CONCORD NC 28027	-80.6636438	35.3701209
762284	FOOD LION 2625	SUPERMARKET	547	WINECOFF SCHOOL RD		CONCORD	NC	28027	4145	CABARRUS	35.44482	-80.62391	2005-08-05	NA	2005-08-05	TRUE	547 WINECOFF SCHOOL RD CONCORD NC 28027	-80.6235858	35.4432526
677098	HARRIS TEETER 202	SUPER STORE	1245	CONCORD PKWY N		CONCORD	NC	28025	4325	CABARRUS	35.4319	-80.60515	1977-08-07	NA	1977-08-07	TRUE	1245 CONCORD PKWY N CONCORD NC 28025	-80.6058875	35.4326767
433857	HARRIS TEETER 068	SUPER STORE	358	GEORGE W LILES PKWY NW		CONCORD	NC	28027	2406	CABARRUS	35.4116	-80.66554	2004-07-16	NA	2004-07-16	TRUE	358 GEORGE W LILES PKWY NW CONCORD NC 28027	-80.663297	35.4122186
432339	HARRIS TEETER 046	SUPER STORE	9641	BROOKDALE DR		CHARLOTTE	NC	28215	8706	CABARRUS	35.28312	-80.6696	2004-07-16	NA	2004-07-16	TRUE	9641 BROOKDALE DR CHARLOTTE NC 28215	-80.6695381	35.2826924
828801	HARRIS TEETER 190	SUPER STORE	9900	POPLAR TENT RD		CONCORD	NC	28027		CABARRUS	35.41865	-80.74591	2007-08-02	NA	2007-08-02	TRUE	9900 POPLAR TENT RD CONCORD NC 28027	-80.7426615	35.4188639
1223358	HARRIS TEETER 92	SUPER STORE	12190	UNIVERSITY CITY BLVD		HARRISBURG	NC	28075	7406	CABARRUS	35.31726	-80.6751	2015-11-05	NA	2015-11-05	TRUE	12190 UNIVERSITY CITY BLVD HARRISBURG NC 28075	-80.6744786	35.3152995
1027264	LA MEXICANA	SUPERMARKET	902	S CANNON BLVD		KANNAPOLIS	NC	28083	5245	CABARRUS	35.4842	-80.6116	2011-11-16	NA	2011-11-16	TRUE	902 S CANNON BLVD KANNAPOLIS NC 28083	-80.6121153	35.4839104
1268461	LA PALMA	MEDIUM GROCERY STORE	505	WARREN COLEMAN BLVD		CONCORD	NC	28025	5885	CABARRUS	35.38323	-80.58397	2017-02-15	NA	2017-02-15	TRUE	505 WARREN COLEMAN BLVD CONCORD NC 28025	-80.5839237	35.3837218
1472945	LA PALMA SUPERMARKET NA	SMALL GROCERY STORE	981	CENTRAL DR NW	STE 120	CONCORD	NC	28027	4316	CABARRUS	35.43075	-80.61596	2022-02-23	NA	2022-02-23	TRUE	981 CENTRAL DR NW STE 120 CONCORD NC 28027	-80.6159166	35.4308349
1332051	LIDL 1163	SUPER STORE	8930	CHRISTENBURY PKWY		CONCORD	NC	28027	0173	CABARRUS	35.37658	-80.73264	2018-08-16	NA	2018-08-16	TRUE	8930 CHRISTENBURY PKWY CONCORD NC 28027	-80.7322688	35.376786
679462	LOWES FOOD STORE 210	SUPERMARKET	4445	HIGHWAY 49 S		HARRISBURG	NC	28075	6500	CABARRUS	35.32201	-80.65044	2003-08-05	NA	2003-08-05	TRUE	4445 HIGHWAY 49 S HARRISBURG NC 28075	-80.6509002	35.3206111
762670	MARK PLOTT INC DBA FARM FRESH MARKET	FRUITS/VEG SPECIALTY	2103	S CANNON BLVD		KANNAPOLIS	NC	28083	6903	CABARRUS	35.4655	-80.6095	2009-04-24	NA	2009-04-24	TRUE	2103 S CANNON BLVD KANNAPOLIS NC 28083	-80.6091662	35.465568
1268463	MI REFUGIO SUPERMARKET	MEDIUM GROCERY STORE	476	CHURCH ST N		CONCORD	NC	28025	4473	CABARRUS	35.4235	-80.59222	2017-02-02	NA	2017-02-02	TRUE	476 CHURCH ST N CONCORD NC 28025	-80.5921195	35.4236703
1232034	MIPAIS LATINO SUPERMAKET INC	MEDIUM GROCERY STORE	896	CONCORD PKWY N		CONCORD	NC	28027	6038	CABARRUS	35.42353	-80.6158	2016-02-04	NA	2016-02-04	TRUE	896 CONCORD PKWY N CONCORD NC 28027	-80.6148492	35.4241416
1428614	PIEDMONT FARMER'S MARKET	FARMERS' MARKET	518	WINECOFF SCHOOL RD		CONCORD	NC	28027	4157	CABARRUS	35.44503	-80.62534	2021-03-12	NA	2021-03-12	TRUE	518 WINECOFF SCHOOL RD CONCORD NC 28027	-80.6253575	35.4450572
1221855	PUBLIX 1490	SUPERMARKET	5015	WEDDINGTON RD NW		CONCORD	NC	28027	9096	CABARRUS	35.39729	-80.66196	2015-10-29	NA	2015-10-29	TRUE	5015 WEDDINGTON RD NW CONCORD NC 28027	-80.6613899	35.3962763
1314026	PUBLIX 1555	SUPERMARKET	4055	HARRISBURG DR	HARRIS SQUARE	HARRISBURG	NC	28075	7801	CABARRUS	35.33218	-80.64409	2018-02-16	NA	2018-02-16	TRUE	4055 HARRISBURG DR HARRIS SQUARE HARRISBURG NC 28075	-80.6449933	35.3320991
865105	SAM'S CLUB 4797	SUPER STORE	2421	SUPERCENTER DR NE		KANNAPOLIS	NC	28083	6426	CABARRUS	35.46284	-80.59222	2008-09-05	NA	2008-09-05	TRUE	2421 SUPERCENTER DR NE KANNAPOLIS NC 28083	-80.5920545	35.4639961
939034	SAVE A LOT 573	SUPERMARKET	940	S CANNON BLVD		KANNAPOLIS	NC	28083	5245	CABARRUS	35.48341	-80.61256	2010-02-17	NA	2010-02-17	TRUE	940 S CANNON BLVD KANNAPOLIS NC 28083	-80.6127763	35.4827813
1265558	SUPER MERCADO LUPITAS INC	LARGE GROCERY STORE	26	PINE ST NW		CONCORD	NC	28025	4924	CABARRUS	35.40597	-80.58901	2021-08-23	NA	2021-08-23	TRUE	26 PINE ST NW CONCORD NC 28025	-80.5889216	35.40611
602510	SYSCO FOOD SERVICES OF CHARLOTTE 48	SUPERMARKET	4500	CORPORATE DR		CONCORD	NC	28027	9603	CABARRUS	35.42467	-80.65139	1991-03-22	NA	1991-03-22	TRUE	4500 CORPORATE DR CONCORD NC 28027	-80.6531543	35.4228921
800630	TARGET STORE T-2169	SUPER STORE	6150	BAYFIELD PKWY		CONCORD	NC	28027	7486	CABARRUS	35.41597	-80.67738	2006-09-08	NA	2006-09-08	TRUE	6150 BAYFIELD PKWY CONCORD NC 28027	-80.6794233	35.4169013
1344543	TD SEAFOOD MARKET	SEAFOOD SPECIALTY	1801	S CANNON BLVD		KANNAPOLIS	NC	28083	6105	CABARRUS	35.46963	-80.6101	2019-03-12	NA	2019-03-12	TRUE	1801 S CANNON BLVD KANNAPOLIS NC 28083	-80.6098167	35.4696912
1491356	THE FARM AT DOVER VINEYARDS	FARMERS' MARKET	3600	CONCORD PKWY S		CONCORD	NC	28027	9054	CABARRUS	35.37246	-80.66422	2022-06-01	NA	2022-06-01	TRUE	3600 CONCORD PKWY S CONCORD NC 28027	-80.665009	35.3716498
1424393	UNITED FOOD MART 3	MEDIUM GROCERY STORE	50	CABARRUS AVE W		CONCORD	NC	28025	5148	CABARRUS	35.4095	-80.58315	2020-10-30	NA	2020-10-30	TRUE	50 CABARRUS AVE W CONCORD NC 28025	-80.5832102	35.4095292
1160587	WALMART NEIGHBORHOOD MARKET 6586	SUPER STORE	3905	CONCORD PKWY S		CONCORD	NC	28027	9058	CABARRUS	35.36747	-80.66703	2014-07-17	NA	2014-07-17	TRUE	3905 CONCORD PKWY S CONCORD NC 28027	-80.6658975	35.3665579
395208	WALMART S/C 1027	SUPER STORE	150	CONCORD COMMONS PL SW		CONCORD	NC	28027	5026	CABARRUS	35.39137	-80.624	2000-01-11	NA	2000-01-11	TRUE	150 CONCORD COMMONS PL SW CONCORD NC 28027	-80.6224583	35.3890859
597131	WALMART STORE 2005	SUPER STORE	2420	SUPERCENTER DR NE		KANNAPOLIS	NC	28083	6426	CABARRUS	35.46254	-80.59222	2002-04-11	NA	2002-04-11	TRUE	2420 SUPERCENTER DR NE KANNAPOLIS NC 28083	-80.5922822	35.4622429
905452	WALMART SUPERCENTER 4574	SUPER STORE	5825	THUNDER RD		CONCORD	NC	28027		CABARRUS	35.37826	-80.72284	2009-07-01	NA	2009-07-01	TRUE	5825 THUNDER RD CONCORD NC 28027	-80.7247333	35.3786689
590374	FOOD LION 842	SUPERMARKET	1979	NC HIGHWAY 86 N		YANCEYVILLE	NC	27379	8654	CASWELL	36.41664	-79.34863	1990-05-14	NA	1990-05-14	TRUE	1979 NC HIGHWAY 86 N YANCEYVILLE NC 27379	-79.3499879	36.4160755
770140	CHATHAM MARKETPLACE	LARGE GROCERY STORE	480	HILLSBORO ST	STE 320	PITTSBORO	NC	27312	9936	CHATHAM	35.72718	-79.17634	2006-06-09	NA	2006-06-09	TRUE	480 HILLSBORO ST STE 320 PITTSBORO NC 27312	-79.17457	35.72666
1019309	COMPARE FOODS 1	LARGE GROCERY STORE	520	W RALEIGH ST		SILER CITY	NC	27344	3730	CHATHAM	35.7206	-79.46867	2011-10-13	NA	2011-10-13	TRUE	520 W RALEIGH ST SILER CITY NC 27344	-79.4696414	35.7211653
1416497	DAG ON COUNTRY STORE LLC	SMALL GROCERY STORE	494	BOWDEN RD		SILER CITY	NC	27344	3477	CHATHAM	35.81404	-79.4817	2020-09-18	NA	2020-09-18	TRUE	494 BOWDEN RD SILER CITY NC 27344	-79.4812643	35.8141762
599438	FOOD LION 884	SUPERMARKET	630	EAST ST	STE 10	PITTSBORO	NC	27312	9475	CHATHAM	35.71842	-79.1664	1990-09-19	NA	1990-09-19	TRUE	630 EAST ST STE 10 PITTSBORO NC 27312	-79.16627	35.71841
279794	FOOD LION 1689	SUPERMARKET	1605	E 11TH ST		SILER CITY	NC	27344		CHATHAM	35.73333	-79.44115	2001-03-13	NA	2001-03-13	TRUE	1605 E 11TH ST SILER CITY NC 27344	-79.4411163	35.7351429
1512613	FOOD LION 2260	SUPERMARKET	70	BALLENTRAE CT		PITTSBORO	NC	27312	5456	CHATHAM	35.81298	-79.08815	2022-07-28	NA	2022-07-28	TRUE	70 BALLENTRAE CT PITTSBORO NC 27312	-79.0884243	35.8126664
794913	HARRIS TEETER 137	SUPER STORE	88	CHATHAM DOWNS		CHAPEL HILL	NC	27517	6111	CHATHAM	35.83136	-79.08748	2006-07-01	NA	2006-07-01	TRUE	88 CHATHAM DOWNS CHAPEL HILL NC 27517	-79.0865822	35.8309327
1375802	HYCA MARKET	SMALL GROCERY STORE	287	OLD LYSTRA RD		CHAPEL HILL	NC	27517	6331	CHATHAM	35.84903	-79.07932	2019-09-12	NA	2019-09-12	TRUE	287 OLD LYSTRA RD CHAPEL HILL NC 27517	-79.0801505	35.8513751
1380219	LA JALISCO	MEDIUM GROCERY STORE	402	N 2ND AVE		SILER CITY	NC	27344	3121	CHATHAM	35.72646	-79.46407	2020-01-02	2022-07-20	2020-01-02	FALSE	402 N 2ND AVE SILER CITY NC 27344	-79.4637446	35.7267984
1464371	LOMA LINDA INC.	MEDIUM GROCERY STORE	214	M L KING JR BLVD		SILER CITY	NC	27344	3111	CHATHAM	35.72747	-79.46365	2021-10-12	NA	2021-10-12	TRUE	214 M L KING JR BLVD SILER CITY NC 27344	-79.4636646	35.7274731
1423430	PANADERIA MELANIE II	SMALL GROCERY STORE	224	N CHATHAM AVE		SILER CITY	NC	27344	3410	CHATHAM	35.72433	-79.46404	2020-09-23	NA	2020-09-23	TRUE	224 N CHATHAM AVE SILER CITY NC 27344	-79.4640382	35.7243209
553833	PIGGLY WIGGLY #15	SUPERMARKET	600	W RALEIGH ST		SILER CITY	NC	27344	3732	CHATHAM	35.7197	-79.46952	2000-11-01	NA	2000-11-01	TRUE	600 W RALEIGH ST SILER CITY NC 27344	-79.469949	35.7196313
411502	RAY'S SUPERMARKET	SMALL GROCERY STORE	901	OLD US 1		MONCURE	NC	27559	9636	CHATHAM	35.62305	-79.07661	2004-05-24	NA	2004-05-24	TRUE	901 OLD US 1 MONCURE NC 27559	-79.0767967	35.6232672
1432942	TIENDA MEXICANA LA POSADITA	MEDIUM GROCERY STORE	316	E 3RD ST		SILER CITY	NC	27344	3232	CHATHAM	35.72609	-79.46065	2021-03-10	NA	2021-03-10	TRUE	316 E 3RD ST SILER CITY NC 27344	-79.4605882	35.7260206
308523	WALMART SUPERCENTER 2845	SUPER STORE	14215	US HIGHWAY 64 W		SILER CITY	NC	27344	6451	CHATHAM	35.73468	-79.4267	2000-07-05	NA	2000-07-05	TRUE	14215 US HIGHWAY 64 W SILER CITY NC 27344	-79.428219	35.7321981
1102015	WALMART SUPERCENTER 3182	SUPER STORE	12500	US 15 501 N		CHAPEL HILL	NC	27517	6024	CHATHAM	35.85877	-79.0829	2013-05-06	NA	2013-05-06	TRUE	12500 US 15 501 N CHAPEL HILL NC 27517	-79.0816259	35.8587713
452420	ALDI 82	SUPERMARKET	101	N TALBERT BLVD		LEXINGTON	NC	27292	4129	DAVIDSON	35.81465	-80.24486	1998-05-15	NA	1998-05-15	TRUE	101 N TALBERT BLVD LEXINGTON NC 27292	-80.2450839	35.815311
829077	ALDI 26	SUPERMARKET	1033	RANDOLPH ST	STE 1A	THOMASVILLE	NC	27360	5731	DAVIDSON	35.86363	-80.07232	2007-08-13	NA	2007-08-13	TRUE	1033 RANDOLPH ST STE 1A THOMASVILLE NC 27360	-80.0699718	35.863987
883093	CIELITO LINDO MEAT MARKET	SMALL GROCERY STORE	510	NATIONAL HWY		THOMASVILLE	NC	27360	3056	DAVIDSON	35.89537	-80.07127	2021-03-31	NA	2021-03-31	TRUE	510 NATIONAL HWY THOMASVILLE NC 27360	-80.0713218	35.8952124
1216744	COMPARE FOODS SUPERMARKET	LARGE GROCERY STORE	800	S MAIN ST		LEXINGTON	NC	27292	3151	DAVIDSON	35.81696	-80.2613	2015-11-05	NA	2015-11-05	TRUE	800 S MAIN ST LEXINGTON NC 27292	-80.2620134	35.8176661
480120	CONRAD & HINKLE FOOD MARKET, INC	LARGE GROCERY STORE	6	N MAIN ST		LEXINGTON	NC	27292	3414	DAVIDSON	35.82419	-80.2532	2022-07-20	NA	2022-07-20	TRUE	6 N MAIN ST LEXINGTON NC 27292	-80.2534156	35.8245301
860324	DOS TOROS MEAT MARKET	SMALL GROCERY STORE	102	NATIONAL HWY		THOMASVILLE	NC	27360	4248	DAVIDSON	35.88893	-80.07175	2008-08-30	NA	2008-08-30	TRUE	102 NATIONAL HWY THOMASVILLE NC 27360	-80.071936	35.888941
1364487	EL PROGRESO INC	MEDIUM GROCERY STORE	991	S MAIN ST		LEXINGTON	NC	27292	3199	DAVIDSON	35.8138	-80.26472	2019-05-29	NA	2019-05-29	TRUE	991 S MAIN ST LEXINGTON NC 27292	-80.264474	35.8137088
438094	FOOD LION 122	SUPERMARKET	291	N TALBERT BLVD		LEXINGTON	NC	27292	4142	DAVIDSON	35.82078	-80.23914	1981-07-27	NA	1981-07-27	TRUE	291 N TALBERT BLVD LEXINGTON NC 27292	-80.2406716	35.8212311
419768	FOOD LION 924	SUPERMARKET	848	WINSTON RD		LEXINGTON	NC	27295	1860	DAVIDSON	35.83729	-80.25364	1981-09-03	NA	1981-09-03	TRUE	848 WINSTON RD LEXINGTON NC 27295	-80.2553932	35.8370465
284993	FOOD LION 1569	SUPERMARKET	13	CLONIGER DR	STE 1	THOMASVILLE	NC	27360	5871	DAVIDSON	35.86573	-80.06993	1983-08-08	NA	1983-08-08	TRUE	13 CLONIGER DR STE 1 THOMASVILLE NC 27360	-80.0701594	35.8662278
528446	FOOD LION 515	SUPERMARKET	1989	COTTON GROVE RD		LEXINGTON	NC	27292	5721	DAVIDSON	35.77083	-80.25934	1987-11-16	NA	1987-11-16	TRUE	1989 COTTON GROVE RD LEXINGTON NC 27292	-80.2602458	35.7707899
325605	FOOD LION 554	SUPERMARKET	6455	OLD US HIGHWAY 52		WELCOME	NC	27374		DAVIDSON	35.91365	-80.25363	1988-08-31	NA	1988-08-31	TRUE	6455 OLD US HIGHWAY 52 WELCOME NC 27374	-80.2534227	35.9135478
568647	FOOD LION 1522	SUPERMARKET	12201	N NC HIGHWAY 150	STE 13	WINSTON SALEM	NC	27127	9731	DAVIDSON	35.9933	-80.26911	1996-03-14	NA	1996-03-14	TRUE	12201 N NC HIGHWAY 150 STE 13 WINSTON SALEM NC 27127	-80.2700702	35.9936737
601692	FOOD LION 1407	SUPERMARKET	10478	N NC HIGHWAY 109		WINSTON SALEM	NC	27107	9634	DAVIDSON	36.02605	-80.16125	1997-08-08	NA	1997-08-08	TRUE	10478 N NC HIGHWAY 109 WINSTON SALEM NC 27107	-80.1635285	36.0253972
515178	FOOD LION 1575	SUPERMARKET	140	FOREST HILL RD		LEXINGTON	NC	27295	2008	DAVIDSON	35.83565	-80.2778	1999-10-26	NA	1999-10-26	TRUE	140 FOREST HILL RD LEXINGTON NC 27295	-80.2797808	35.8356559
760774	FOOD LION 2596	SUPERMARKET	8275	S NC HWY 109		THOMASVILLE	NC	27360		DAVIDSON	35.76903	-80.10337	2005-08-01	NA	2005-08-01	TRUE	8275 S NC HWY 109 THOMASVILLE NC 27360	-80.1005651	35.7693095
820535	FOOD LION 2673	SUPERMARKET	902	W COOKSEY DR		THOMASVILLE	NC	27360	3360	DAVIDSON	35.89827	-80.0916	2007-04-30	NA	2007-04-30	TRUE	902 W COOKSEY DR THOMASVILLE NC 27360	-80.0925141	35.8975419
869682	FOOD LION 2126	SUPERMARKET	4705	S NC HIGHWAY 150		LEXINGTON	NC	27295	9747	DAVIDSON	35.80469	-80.37862	2008-10-17	NA	2008-10-17	TRUE	4705 S NC HIGHWAY 150 LEXINGTON NC 27295	-80.3772608	35.8043662
1361756	HD MART	FRUITS/VEG SPECIALTY	1936	OLD US HIGHWAY 52		LEXINGTON	NC	27295	1413	DAVIDSON	35.85218	-80.25414	2019-05-28	2022-03-02	2019-05-28	FALSE	1936 OLD US HIGHWAY 52 LEXINGTON NC 27295	-80.253455	35.8519726
312605	INGLES MARKETS 6	SUPERMARKET	1122	RANDOLPH ST	STE 106	THOMASVILLE	NC	27360	5730	DAVIDSON	35.85838	-80.07279	1991-11-25	NA	1991-11-25	TRUE	1122 RANDOLPH ST STE 106 THOMASVILLE NC 27360	-80.0746571	35.8584514
1357186	LANIER'S SUPERMARKET	MEDIUM GROCERY STORE	33	S MAIN ST		DENTON	NC	27239	6588	DAVIDSON	35.63298	-80.11295	2019-06-03	NA	2019-06-03	TRUE	33 S MAIN ST DENTON NC 27239	-80.1128037	35.632923
1445045	LEXINGTON FARMERS MARKET, INC.	FARMERS' MARKET	129	S RAILROAD ST		LEXINGTON	NC	27292		DAVIDSON	35.82095	-80.25207	2021-04-13	NA	2021-04-13	TRUE	129 S RAILROAD ST LEXINGTON NC 27292	-80.2524996	35.8206408
1293679	LIDL 1016	SUPER STORE	1147	RANDOLPH ST		THOMASVILLE	NC	27360	5749	DAVIDSON	35.85638	-80.07281	2017-08-01	NA	2017-08-01	TRUE	1147 RANDOLPH ST THOMASVILLE NC 27360	-80.0719142	35.8565368
1296551	LIDL 1041	SUPER STORE	1265	FAIRVIEW DR		LEXINGTON	NC	27292	5331	DAVIDSON	35.78557	-80.26036	2017-08-17	NA	2017-08-17	TRUE	1265 FAIRVIEW DR LEXINGTON NC 27292	-80.2597704	35.7853354
536235	LOWES FOOD STORE 066	SUPERMARKET	17525	S 109		DENTON	NC	27239		DAVIDSON	35.63887	-80.10653	1978-10-10	NA	1978-10-10	TRUE	17525 S 109 DENTON NC 27239	-80.1158813	35.6334712
1415625	ROBERTS FARM MARKET	MEDIUM GROCERY STORE	130	S MAIN ST		DENTON	NC	27239	6586	DAVIDSON	35.63157	-80.11323	2020-08-24	NA	2020-08-24	TRUE	130 S MAIN ST DENTON NC 27239	-80.1132181	35.6315827
927238	SAVE A LOT 575	SUPERMARKET	292	N TALBERT BLVD		LEXINGTON	NC	27292	4143	DAVIDSON	35.82081	-80.23888	2009-11-24	NA	2009-11-24	TRUE	292 N TALBERT BLVD LEXINGTON NC 27292	-80.2379692	35.8192509
1438590	SHULER CEDAR LODGE MARKET INC	MEDIUM GROCERY STORE	237	CEDAR LODGE RD		THOMASVILLE	NC	27360	6144	DAVIDSON	35.84636	-80.08161	2021-04-02	NA	2021-04-02	TRUE	237 CEDAR LODGE RD THOMASVILLE NC 27360	-80.0815601	35.8464146
441137	SHULER MEATS INC	SUPER STORE	124	SHULER RD		THOMASVILLE	NC	27360	8772	DAVIDSON	35.87965	-80.13782	1983-08-26	NA	1983-08-26	TRUE	124 SHULER RD THOMASVILLE NC 27360	-80.1383661	35.8802995
804811	SOUTHMONT GROCERY	SMALL GROCERY STORE	10411	NC HIGHWAY 8		LEXINGTON	NC	27292		DAVIDSON	35.66711	-80.26706	2006-10-26	NA	2006-10-26	TRUE	10411 NC HIGHWAY 8 LEXINGTON NC 27292	-80.266514	35.667382
1489140	THE BUTCHER'S BLOCK LLC 2	MEAT/POULTRY SPECIALTY	30	W 2ND AVE		LEXINGTON	NC	27292	3350	DAVIDSON	35.82374	-80.25533	2022-03-07	NA	2022-03-07	TRUE	30 W 2ND AVE LEXINGTON NC 27292	-80.2552408	35.8236775
1504385	THOMASVILLE FARMERS MARKET	FARMERS' MARKET	21	E GUILFORD ST		THOMASVILLE	NC	27360	4046	DAVIDSON	35.88478	-80.08042	2022-06-10	NA	2022-06-10	TRUE	21 E GUILFORD ST THOMASVILLE NC 27360	-80.0807963	35.8849135
475971	TODD'S SEAFOOD MKT	SEAFOOD SPECIALTY	624	NATIONAL HWY		THOMASVILLE	NC	27360	2601	DAVIDSON	35.8978	-80.0685	1930-01-01	NA	1930-01-01	TRUE	624 NATIONAL HWY THOMASVILLE NC 27360	-80.0688057	35.897909
1401914	TSQ MARKET	FARMERS' MARKET	1322	NATIONAL HWY		THOMASVILLE	NC	27360	2318	DAVIDSON	35.91558	-80.05844	2020-04-20	NA	2020-04-20	TRUE	1322 NATIONAL HWY THOMASVILLE NC 27360	-80.0588849	35.9157983
1313885	VILLAGE SUPERMARKET OF THOMASVILLE LLC	SUPERMARKET	1418	NATIONAL HWY		THOMASVILLE	NC	27360	2320	DAVIDSON	35.92048	-80.05772	2018-05-10	NA	2018-05-10	TRUE	1418 NATIONAL HWY THOMASVILLE NC 27360	-80.0589931	35.9200424
1181677	WALMART NEIGHBORHOOD MARKET 7205	SUPER STORE	90	W US HIGHWAY 64		LEXINGTON	NC	27295	2552	DAVIDSON	35.83366	-80.27782	2014-12-22	NA	2014-12-22	TRUE	90 W US HIGHWAY 64 LEXINGTON NC 27295	-80.2757748	35.8343174
241452	WALMART SUPERCENTER 1322	SUPER STORE	160	LOWES BLVD		LEXINGTON	NC	27292	5347	DAVIDSON	35.79152	-80.26131	2002-04-11	NA	2002-04-11	TRUE	160 LOWES BLVD LEXINGTON NC 27292	-80.2596452	35.7946037
311956	WALMART SUPERCENTER 3503	SUPER STORE	1585	LIBERTY DR	STE 1	THOMASVILLE	NC	27360	6356	DAVIDSON	35.85642	-80.06839	2002-06-18	NA	2002-06-18	TRUE	1585 LIBERTY DR STE 1 THOMASVILLE NC 27360	-80.0654119	35.8557564
1447114	ANA'S GROCERY	SMALL GROCERY STORE	959	SALISBURY RD	STE A	MOCKSVILLE	NC	27028	9301	DAVIE	35.87777	-80.55888	2021-04-27	NA	2021-04-27	TRUE	959 SALISBURY RD STE A MOCKSVILLE NC 27028	-80.5590139	35.8778026
1434890	BLESSED ASSURANCE FISH MARKET	SEAFOOD SPECIALTY	818	YADKINVILLE RD		MOCKSVILLE	NC	27028	2052	DAVIE	35.90413	-80.57616	2021-03-25	2022-09-20	2021-03-25	FALSE	818 YADKINVILLE RD MOCKSVILLE NC 27028	-80.5760239	35.904419
1453997	DAVIE COMMUNITY FARMERS MARKET	FARMERS' MARKET	371	MAIN ST		COOLEEMEE	NC	27014	0167	DAVIE	35.80666	-80.55655	2021-07-16	NA	2021-07-16	TRUE	371 MAIN ST COOLEEMEE NC 27014	-80.555781	35.80681
1466081	FARMINGTON MEAT PROCESSING & RETAIL STORE	MEAT/POULTRY SPECIALTY	135	NIKKIS WAY		MOCKSVILLE	NC	27028	7775	DAVIE	35.9982	-80.53938	2021-09-09	NA	2021-09-09	TRUE	135 NIKKIS WAY MOCKSVILLE NC 27028	-80.5393958	35.9981998
608143	FOOD LION 932	SUPERMARKET	1388	US HIGHWAY 601 S		MOCKSVILLE	NC	27028		DAVIE	35.86721	-80.55103	1992-02-04	NA	1992-02-04	TRUE	1388 US HIGHWAY 601 S MOCKSVILLE NC 27028	-80.5502688	35.8694098
600541	FOOD LION 1359	SUPERMARKET	5285	US HIGHWAY 158		ADVANCE	NC	27006	6905	DAVIE	36.00412	-80.44118	1997-07-11	NA	1997-07-11	TRUE	5285 US HIGHWAY 158 ADVANCE NC 27006	-80.440385	36.0047039
817761	FOOD LION 2677	SUPERMARKET	796	VALLEY RD		MOCKSVILLE	NC	27028	2938	DAVIE	35.90337	-80.578	2007-04-03	NA	2007-04-03	TRUE	796 VALLEY RD MOCKSVILLE NC 27028	-80.5804712	35.9038625
246155	LOWES FOOD STORE 205	SUPERMARKET		HWY 801 N, STE 258		ADVANCE	NC	27006		DAVIE	36.01006	-80.44327	2002-08-23	NA	2002-08-23	TRUE	HWY 801 N, STE 258 ADVANCE NC 27006	-80.4147346	35.9497332
1462087	SHOP N GO OF MOCKVILLE	SMALL GROCERY STORE	2997	US HIGHWAY 64 E		MOCKSVILLE	NC	27028	7424	DAVIE	35.88178	-80.45197	2021-08-30	NA	2021-08-30	TRUE	2997 US HIGHWAY 64 E MOCKSVILLE NC 27028	-80.4519699	35.8815698
758513	TIENDA ACAPULCO	SMALL GROCERY STORE	207	AVON ST		MOCKSVILLE	NC	27028	2303	DAVIE	35.89547	-80.56514	2005-08-31	NA	2005-08-31	TRUE	207 AVON ST MOCKSVILLE NC 27028	-80.5653497	35.8956031
648739	WALMART SUPERCENTER 1096	SUPER STORE	261	COOPER CREEK DR		MOCKSVILLE	NC	27028	5967	DAVIE	35.92586	-80.58736	2002-04-11	NA	2002-04-11	TRUE	261 COOPER CREEK DR MOCKSVILLE NC 27028	-80.5874127	35.9276941
354443	ALDI 85	SUPERMARKET	2715	PETERS CREEK PKWY		WINSTON SALEM	NC	27127	4728	FORSYTH	36.05429	-80.25928	1998-10-28	NA	1998-10-28	TRUE	2715 PETERS CREEK PKWY WINSTON SALEM NC 27127	-80.2583953	36.0541817
553695	ALDI 93	SUPERMARKET	5622	HANES MILL RD		WINSTON SALEM	NC	27105	1321	FORSYTH	36.17433	-80.27762	1999-09-23	NA	1999-09-23	TRUE	5622 HANES MILL RD WINSTON SALEM NC 27105	-80.2784351	36.1738103
821588	ALDI 21	SUPERMARKET	819	S MAIN ST	STE D	KERNERSVILLE	NC	27284	3441	FORSYTH	36.1119	-80.08675	2007-05-18	NA	2007-05-18	TRUE	819 S MAIN ST STE D KERNERSVILLE NC 27284	-80.08653	36.11022
1476345	ALDI 66090	SUPERMARKET	2455	LEWISVILLE CLEMMONS RD		CLEMMONS	NC	27012	8709	FORSYTH	36.03235	-80.38072	2021-10-19	NA	2021-10-19	TRUE	2455 LEWISVILLE CLEMMONS RD CLEMMONS NC 27012	-80.3806155	36.0322409
762040	ASIA GROCERY	MEDIUM GROCERY STORE	880	PETERS CREEK PKWY		WINSTON SALEM	NC	27103	3829	FORSYTH	36.08061	-80.25826	2005-09-19	NA	2005-09-19	TRUE	880 PETERS CREEK PKWY WINSTON SALEM NC 27103	-80.2589211	36.0785471
1371574	BLESSED FOODS LLC	MEAT/POULTRY SPECIALTY	1349	LOCKLAND AVE		WINSTON SALEM	NC	27103	5119	FORSYTH	36.07104	-80.26442	2019-10-07	NA	2019-10-07	TRUE	1349 LOCKLAND AVE WINSTON SALEM NC 27103	-80.2640631	36.0711565
1440280	BUIE'S MARKET	LARGE GROCERY STORE	749	N AVALON RD		WINSTON SALEM	NC	27104	1005	FORSYTH	36.11068	-80.28457	2021-04-14	NA	2021-04-14	TRUE	749 N AVALON RD WINSTON SALEM NC 27104	-80.2842349	36.1068529
1269071	CARNICERIA EL RINCON LATINO LLC	MEDIUM GROCERY STORE	540	AKRON DR		WINSTON SALEM	NC	27105	3767	FORSYTH	36.13955	-80.23684	2017-02-03	NA	2017-02-03	TRUE	540 AKRON DR WINSTON SALEM NC 27105	-80.2369779	36.1391584
813019	COMPARE FOODS	SUPER STORE	951	SILAS CREEK PKWY		WINSTON SALEM	NC	27127	5625	FORSYTH	36.06593	-80.25237	2007-01-31	NA	2007-01-31	TRUE	951 SILAS CREEK PKWY WINSTON SALEM NC 27127	-80.2524715	36.0682386
1415347	COMPARE FOODS	SUPERMARKET	550	N MARTIN LUTHER KING JR DRIVE		WINSTON-SALEM	NC	27101		FORSYTH	36.10138	-80.22876	2020-09-10	NA	2020-09-10	TRUE	550 N MARTIN LUTHER KING JR DRIVE WINSTON-SALEM NC 27101	-80.2303886	36.1016591
923689	COSTCO WHOLESALE 0361	SUPER STORE	1085	HANES MALL BLVD		WINSTON SALEM	NC	27103	1310	FORSYTH	36.06754	-80.32294	2009-10-30	NA	2009-10-30	TRUE	1085 HANES MALL BLVD WINSTON SALEM NC 27103	-80.317633	36.0659314
564055	CRAZY FISH	SEAFOOD SPECIALTY	322	WAUGHTOWN ST		WINSTON SALEM	NC	27127	2241	FORSYTH	36.07468	-80.23327	1991-06-14	NA	1991-06-14	TRUE	322 WAUGHTOWN ST WINSTON SALEM NC 27127	-80.2332425	36.0745037
1447370	CYA GROCERIES LLC	LARGE GROCERY STORE	614	E SPRAGUE ST		WINSTON SALEM	NC	27107	3244	FORSYTH	36.06832	-80.22643	2021-07-22	NA	2021-07-22	TRUE	614 E SPRAGUE ST WINSTON SALEM NC 27107	-80.2264233	36.0683181
900603	DOS HERMANOS MEXICAN STORE	SMALL GROCERY STORE	3635	REYNOLDA RD	STE C	WINSTON SALEM	NC	27106	2258	FORSYTH	36.15808	-80.3185	2009-07-10	NA	2009-07-10	TRUE	3635 REYNOLDA RD STE C WINSTON SALEM NC 27106	-80.31819	36.15841
1235255	EL EXITO	SMALL GROCERY STORE	1229	W CLEMMONSVILLE RD		WINSTON SALEM	NC	27127	4790	FORSYTH	36.04115	-80.25801	2016-02-25	2022-04-04	2016-02-25	FALSE	1229 W CLEMMONSVILLE RD WINSTON SALEM NC 27127	-80.2590845	36.0417522
1393379	EL REY 3	LARGE GROCERY STORE	2946	WAUGHTOWN ST		WINSTON SALEM	NC	27107	1621	FORSYTH	36.07675	-80.18075	2020-02-12	NA	2020-02-12	TRUE	2946 WAUGHTOWN ST WINSTON SALEM NC 27107	-80.1807498	36.0764247
470386	FLOWERS BAKERY OUTLET 479	BAKERY SPECIALTY	5610	SHATTALON DR		WINSTON SALEM	NC	27105	1331	FORSYTH	36.16945	-80.28936	1999-12-21	NA	1999-12-21	TRUE	5610 SHATTALON DR WINSTON SALEM NC 27105	-80.2894903	36.1690014
468313	FOOD LION 133	SUPERMARKET	7760	N POINT BLVD		WINSTON SALEM	NC	27106	3310	FORSYTH	36.15143	-80.28202	1981-01-27	NA	1981-01-27	TRUE	7760 N POINT BLVD WINSTON SALEM NC 27106	-80.2827771	36.1526153
420593	FOOD LION 1353	SUPERMARKET	4615	YADKINVILLE RD		PFAFFTOWN	NC	27040	8622	FORSYTH	36.15328	-80.35825	1981-01-27	NA	1981-01-27	TRUE	4615 YADKINVILLE RD PFAFFTOWN NC 27040	-80.3584699	36.1545565
413065	FOOD LION 334	SUPERMARKET	617	N MAIN ST		KERNERSVILLE	NC	27284	2647	FORSYTH	36.12759	-80.06498	1985-10-15	NA	1985-10-15	TRUE	617 N MAIN ST KERNERSVILLE NC 27284	-80.0658031	36.1288282
321406	FOOD LION 2648	SUPERMARKET	2530	SOMERSET CENTER DR		WINSTON SALEM	NC	27103	6766	FORSYTH	36.04879	-80.32797	1987-03-05	NA	1987-03-05	TRUE	2530 SOMERSET CENTER DR WINSTON SALEM NC 27103	-80.3292308	36.048908
310314	FOOD LION 348	SUPERMARKET	3197	PETERS CREEK PKWY		WINSTON SALEM	NC	27127	4713	FORSYTH	36.04363	-80.25973	1987-06-22	NA	1987-06-22	TRUE	3197 PETERS CREEK PKWY WINSTON SALEM NC 27127	-80.2580936	36.0425025
691076	FOOD LION 473	SUPERMARKET	3505	NE PATTERSON AVE		WINSTON SALEM	NC	27105	3628	FORSYTH	36.13533	-80.24225	1987-09-14	NA	1987-09-14	TRUE	3505 NE PATTERSON AVE WINSTON SALEM NC 27105	-80.2404088	36.1348551
543372	FOOD LION 593	SUPERMARKET	4826	COUNTRY CLUB RD		WINSTON SALEM	NC	27104	4504	FORSYTH	36.08156	-80.34079	1988-02-16	NA	1988-02-16	TRUE	4826 COUNTRY CLUB RD WINSTON SALEM NC 27104	-80.3416415	36.0807088
265625	FOOD LION 1062	SUPERMARKET	6810	SHALLOWFORD RD		LEWISVILLE	NC	27023	9704	FORSYTH	36.09513	-80.42854	1992-01-10	NA	1992-01-10	TRUE	6810 SHALLOWFORD RD LEWISVILLE NC 27023	-80.4297834	36.0946981
331008	FOOD LION 1518	SUPERMARKET	1050	GERMANTON RD		RURAL HALL	NC	27045		FORSYTH	36.23118	-80.24747	1996-03-14	NA	1996-03-14	TRUE	1050 GERMANTON RD RURAL HALL NC 27045	-80.2483119	36.2288288
444289	FOOD LION 1386	SUPERMARKET	980	S MAIN ST		KERNERSVILLE	NC	27284	8175	FORSYTH	36.10868	-80.09588	1996-03-14	NA	1996-03-14	TRUE	980 S MAIN ST KERNERSVILLE NC 27284	-80.0967033	36.1102171
583376	FOOD LION 1508	SUPERMARKET	1415	S HAWTHORNE RD		WINSTON SALEM	NC	27103	4123	FORSYTH	36.07793	-80.28589	1996-03-14	NA	1996-03-14	TRUE	1415 S HAWTHORNE RD WINSTON SALEM NC 27103	-80.2855414	36.0771455
327106	FOOD LION 1510	SUPERMARKET	3800	REYNOLDA RD		WINSTON SALEM	NC	27106		FORSYTH	36.16151	-80.32732	1996-03-14	NA	1996-03-14	TRUE	3800 REYNOLDA RD WINSTON SALEM NC 27106	-80.3265113	36.1613181
493083	FOOD LION 1523	SUPERMARKET	1535	UNION CROSS RD		KERNERSVILLE	NC	27284	6500	FORSYTH	36.07776	-80.10822	1996-03-14	NA	1996-03-14	TRUE	1535 UNION CROSS RD KERNERSVILLE NC 27284	-80.1068264	36.0764107
314415	FOOD LION 1044	SUPERMARKET	1499	NEW WALKERTOWN RD		WINSTON SALEM	NC	27101	3319	FORSYTH	36.10226	-80.22571	1997-05-29	NA	1997-05-29	TRUE	1499 NEW WALKERTOWN RD WINSTON SALEM NC 27101	-80.2253345	36.1027586
631894	FOOD LION 1577	SUPERMARKET	1000	WAUGHTOWN ST		WINSTON SALEM	NC	27107	3449	FORSYTH	36.06924	-80.21925	1999-04-06	NA	1999-04-06	TRUE	1000 WAUGHTOWN ST WINSTON SALEM NC 27107	-80.2193247	36.0683623
459929	FOOD LION 2554	SUPERMARKET	1430	RIVER RIDGE RD		CLEMMONS	NC	27012	8355	FORSYTH	35.96126	-80.37494	2002-09-13	NA	2002-09-13	TRUE	1430 RIVER RIDGE RD CLEMMONS NC 27012	-80.3924819	36.075625
810530	FOOD LION 2655	SUPERMARKET	4380	KINNAMON VILLAGE LOOP		CLEMMONS	NC	27012		FORSYTH	36.02679	-80.37136	2007-01-04	NA	2007-01-04	TRUE	4380 KINNAMON VILLAGE LOOP CLEMMONS NC 27012	-80.3713456	36.0270287
815502	FOOD LION 2674	SUPERMARKET	3008	OLD HOLLOW RD		WALKERTOWN	NC	27051	9579	FORSYTH	36.16876	-80.15079	2007-03-13	NA	2007-03-13	TRUE	3008 OLD HOLLOW RD WALKERTOWN NC 27051	-80.1518146	36.1676355
251111	FORSYTH SEAFOOD MARKET & GRILL	SEAFOOD SPECIALTY	108	N MARTIN LUTHER KING JR DR		WINSTON SALEM	NC	27101	4407	FORSYTH	36.09666	-80.22865	2020-01-06	NA	2020-01-06	TRUE	108 N MARTIN LUTHER KING JR DR WINSTON SALEM NC 27101	-80.229038	36.0965438
1133959	GAMMA FOODS	SUPERMARKET	3015	WAUGHTOWN ST		WINSTON SALEM	NC	27107	1634	FORSYTH	36.07703	-80.17908	2014-02-25	NA	2014-02-25	TRUE	3015 WAUGHTOWN ST WINSTON SALEM NC 27107	-80.1809677	36.0788402
1450323	GLENN MART	SMALL GROCERY STORE	2948	N GLENN AVE		WINSTON SALEM	NC	27105	4411	FORSYTH	36.1283	-80.24108	2021-07-08	NA	2021-07-08	TRUE	2948 N GLENN AVE WINSTON SALEM NC 27105	-80.2268336	36.1458882
1479524	GRACE KAYAH ASIAN MARKET	MEDIUM GROCERY STORE	325	JONESTOWN RD		WINSTON SALEM	NC	27104	4620	FORSYTH	36.07446	-80.33554	2021-12-01	NA	2021-12-01	TRUE	325 JONESTOWN RD WINSTON SALEM NC 27104	-80.3355192	36.0747882
1420923	H.O.P.E. NEIGHBORHOOD MARKET	FARMERS' MARKET	355	NW CRAWFORD PL		WINSTON SALEM	NC	27105	5881	FORSYTH	36.11713	-80.24994	2020-09-24	NA	2020-09-24	TRUE	355 NW CRAWFORD PL WINSTON SALEM NC 27105	-80.2512553	36.1175389
1499186	HALAL MEAT MARKET & GROCERY	MEDIUM GROCERY STORE	690	JONESTOWN RD	STE 150	WINSTON SALEM	NC	27103	1251	FORSYTH	36.07009	-80.34062	2022-06-08	NA	2022-06-08	TRUE	690 JONESTOWN RD STE 150 WINSTON SALEM NC 27103	-80.34034	36.06996
532939	HARRIS TEETER 155	SUPER STORE	402-22	S STRATFORD RD		WINSTON SALEM	NC	27103	1822	FORSYTH	36.09185	-80.28463	1992-02-19	NA	1992-02-19	TRUE	402-22 S STRATFORD RD WINSTON SALEM NC 27103	-80.2844833	36.0918648
684023	HARRIS TEETER 127	SUPER STORE	1955	PEACE HAVEN RD		WINSTON SALEM	NC	27106	4850	FORSYTH	36.11829	-80.313	1996-03-06	NA	1996-03-06	TRUE	1955 PEACE HAVEN RD WINSTON SALEM NC 27106	-80.3106071	36.1177845
688772	HARRIS TEETER 228	SUPER STORE	4150	CLEMMONS RD		CLEMMONS	NC	27012	7520	FORSYTH	36.01869	-80.40707	1997-02-20	NA	1997-02-20	TRUE	4150 CLEMMONS RD CLEMMONS NC 27012	-80.4072654	36.0197313
418267	HARRIS TEETER 250	SUPER STORE	971	S MAIN ST		KERNERSVILLE	NC	27284	7439	FORSYTH	36.10893	-80.09491	1999-05-18	NA	1999-05-18	TRUE	971 S MAIN ST KERNERSVILLE NC 27284	-80.0948639	36.1071415
602924	HARRIS TEETER 216	SUPER STORE	2281	CLOVERDALE AVE		WINSTON SALEM	NC	27103	2301	FORSYTH	36.09019	-80.27451	1999-05-26	NA	1999-05-26	TRUE	2281 CLOVERDALE AVE WINSTON SALEM NC 27103	-80.2762102	36.0911061
538303	HARRIS TEETER 37	SUPER STORE	150	GRANT HILL LN		WINSTON SALEM	NC	27104	5064	FORSYTH	36.08315	-80.34708	2004-07-07	NA	2004-07-07	TRUE	150 GRANT HILL LN WINSTON SALEM NC 27104	-80.3455487	36.0836581
895813	HARRIS TEETER 334	SUPER STORE	5365	ROBINHOOD VILLAGE DR		WINSTON SALEM	NC	27106	9820	FORSYTH	36.12227	-80.3657	2009-05-08	NA	2009-05-08	TRUE	5365 ROBINHOOD VILLAGE DR WINSTON SALEM NC 27106	-80.3681292	36.1228415
1195809	HARRIS TEETER 346	SUPER STORE	2835	REYNOLDA RD		WINSTON SALEM	NC	27106	3110	FORSYTH	36.14407	-80.29961	2015-04-22	NA	2015-04-22	TRUE	2835 REYNOLDA RD WINSTON SALEM NC 27106	-80.2985304	36.1458252
1428764	HARVEST MARKET	MEDIUM GROCERY STORE	663	PETERS CREEK PKWY		WINSTON SALEM	NC	27103	3851	FORSYTH	36.08247	-80.25763	2020-11-30	NA	2020-11-30	TRUE	663 PETERS CREEK PKWY WINSTON SALEM NC 27103	-80.2564742	36.0825326
1101266	HOLLY POULTRY CO.	LARGE GROCERY STORE	330	DIXIE BROADWAY		WINSTON SALEM	NC	27127	2104	FORSYTH	36.07665	-80.23245	2013-08-01	NA	2013-08-01	TRUE	330 DIXIE BROADWAY WINSTON SALEM NC 27127	-80.232334	36.076127
1233323	LA MEJOR BAKERY INC.	MEDIUM GROCERY STORE	428	N MAIN ST	STE D	KERNERSVILLE	NC	27284	2788	FORSYTH	36.12577	-80.06705	2022-08-08	NA	2022-08-08	TRUE	428 N MAIN ST STE D KERNERSVILLE NC 27284	-80.0670416	36.1257639
1447191	LA MEXICANA MARKET	MEDIUM GROCERY STORE	515	PETERS CREEK PKWY		WINSTON SALEM	NC	27101	4930	FORSYTH	36.08489	-80.2571	2021-07-19	2022-12-20	2021-07-19	FALSE	515 PETERS CREEK PKWY WINSTON SALEM NC 27101	-80.2572719	36.0849287
1313469	LA PALMERA	MEDIUM GROCERY STORE	5395	SHATTALON DR		WINSTON SALEM	NC	27106	1936	FORSYTH	36.17177	-80.30257	2018-02-26	NA	2018-02-26	TRUE	5395 SHATTALON DR WINSTON SALEM NC 27106	-80.3028072	36.1727223
1351643	LA RANCHERITA	SMALL GROCERY STORE	7842	N POINT BLVD	STE G	WINSTON SALEM	NC	27106	3234	FORSYTH	36.15065	-80.27502	2019-03-26	NA	2019-03-26	TRUE	7842 N POINT BLVD STE G WINSTON SALEM NC 27106	-80.275118	36.1514761
1326582	LA SUPER LATINA	SMALL GROCERY STORE	4834	OLD RURAL HALL RD		WINSTON SALEM	NC	27105	2461	FORSYTH	36.15793	-80.22766	2018-08-27	NA	2018-08-27	TRUE	4834 OLD RURAL HALL RD WINSTON SALEM NC 27105	-80.2278398	36.1578029
1286588	LA TILI SUPERMARKET Y TAQUERIA	SMALL GROCERY STORE	827	E SPRAGUE ST		WINSTON SALEM	NC	27107	3322	FORSYTH	36.06792	-80.22055	2017-07-06	2022-03-01	2017-07-06	FALSE	827 E SPRAGUE ST WINSTON SALEM NC 27107	-80.220498	36.0683338
748804	LA VICTORIA	MEDIUM GROCERY STORE	321	POLO RD		WINSTON SALEM	NC	27105	3442	FORSYTH	36.14229	-80.26104	2005-05-02	NA	2005-05-02	TRUE	321 POLO RD WINSTON SALEM NC 27105	-80.2609899	36.1426555
1469016	LA VICTORIA 3 LLC 1	MEDIUM GROCERY STORE	3709	REYNOLDA RD		WINSTON SALEM	NC	27106	2231	FORSYTH	36.16022	-80.32093	2021-09-29	NA	2021-09-29	TRUE	3709 REYNOLDA RD WINSTON SALEM NC 27106	-80.3209087	36.1602116
1170181	LA VICTORIA II 2	MEDIUM GROCERY STORE	3748	REYNOLDA RD		WINSTON SALEM	NC	27106	2240	FORSYTH	36.16133	-80.32423	2014-10-27	2022-04-20	2014-10-27	FALSE	3748 REYNOLDA RD WINSTON SALEM NC 27106	-80.3245082	36.1610729
968576	LAS VIGAS	SMALL GROCERY STORE	4636	S MAIN ST		WINSTON SALEM	NC	27127	7460	FORSYTH	36.01987	-80.24164	2010-10-28	NA	2010-10-28	TRUE	4636 S MAIN ST WINSTON SALEM NC 27127	-80.2416031	36.0196213
1383725	LATINO FOOD CENTER	MEDIUM GROCERY STORE	5049	UNIVERSITY PKWY		WINSTON SALEM	NC	27106	6083	FORSYTH	36.16132	-80.27708	2019-12-16	2022-03-30	2019-12-16	FALSE	5049 UNIVERSITY PKWY WINSTON SALEM NC 27106	-80.2770839	36.1613704
1408918	LIBERTY ST. URBAN FARMERS MARKET	FARMERS' MARKET	1551	N LIBERTY ST		WINSTON SALEM	NC	27105	6181	FORSYTH	36.11432	-80.2341	2020-07-29	NA	2020-07-29	TRUE	1551 N LIBERTY ST WINSTON SALEM NC 27105	-80.2342404	36.1140642
1286297	LIDL 1010	SUPER STORE	3315	SIDES BRANCH RD		WINSTON SALEM	NC	27127	6852	FORSYTH	36.03222	-80.26225	2017-06-01	NA	2017-06-01	TRUE	3315 SIDES BRANCH RD WINSTON SALEM NC 27127	-80.2612294	36.0323201
1301742	LIDL 1107	SUPER STORE	2445	FAIRLAWN DR		WINSTON SALEM	NC	27106	3804	FORSYTH	36.14204	-80.2993	2017-10-05	NA	2017-10-05	TRUE	2445 FAIRLAWN DR WINSTON SALEM NC 27106	-80.2926083	36.1432186
1072640	LINDO MICHOACAN TIENDA	SMALL GROCERY STORE	2518B	LEWISVILLE CLEMMONS RD		CLEMMONS	NC	27012	8907	FORSYTH	36.02978	-80.38255	2012-09-21	NA	2012-09-21	TRUE	2518B LEWISVILLE CLEMMONS RD CLEMMONS NC 27012	-80.3829772	36.0299195
1163323	LOS JUANES	MEDIUM GROCERY STORE	373	JONESTOWN RD		WINSTON SALEM	NC	27104	4620	FORSYTH	36.07536	-80.33637	2014-09-01	NA	2014-09-01	TRUE	373 JONESTOWN RD WINSTON SALEM NC 27104	-80.33563	36.07424
1359881	LOS POTROS CARNICERIA Y TAQUERIA INC	SMALL GROCERY STORE	400	E BODENHAMER ST	STE E	KERNERSVILLE	NC	27284	3799	FORSYTH	36.11849	-80.06737	2019-05-29	NA	2019-05-29	TRUE	400 E BODENHAMER ST STE E KERNERSVILLE NC 27284	-80.0678	36.11841
1407105	LOS PRIMOS MEAT MARKET INC RETAIL	MEDIUM GROCERY STORE	640	E MONMOUTH ST		WINSTON SALEM	NC	27107	3227	FORSYTH	36.06922	-80.22572	2020-08-31	NA	2020-08-31	TRUE	640 E MONMOUTH ST WINSTON SALEM NC 27107	-80.2253563	36.0690057
324866	LOWES FOOD STORE 161	SUPERMARKET	2501	LEWISVILLE CLEMMONS RD		CLEMMONS	NC	27012	8712	FORSYTH	36.03054	-80.38261	1988-11-21	NA	1988-11-21	TRUE	2501 LEWISVILLE CLEMMONS RD CLEMMONS NC 27012	-80.3803922	36.0299479
669914	LOWES FOOD STORE 149	SUPERMARKET	3372	ROBINHOOD RD		WINSTON SALEM	NC	27106	5404	FORSYTH	36.11626	-80.31337	1994-09-27	NA	1994-09-27	TRUE	3372 ROBINHOOD RD WINSTON SALEM NC 27106	-80.314521	36.1150863
348459	LOWES FOOD STORE 165	SUPERMARKET	2890	REYNOLDA RD		WINSTON SALEM	NC	27106	3102	FORSYTH	36.14446	-80.30042	1998-05-27	NA	1998-05-27	TRUE	2890 REYNOLDA RD WINSTON SALEM NC 27106	-80.3006789	36.1419629
249560	LOWES FOOD STORE 171	SUPERMARKET	177	LOWES FOODS DR		LEWISVILLE	NC	27023	8258	FORSYTH	36.10144	-80.41181	1999-10-19	NA	1999-10-19	TRUE	177 LOWES FOODS DR LEWISVILLE NC 27023	-80.4114825	36.1016
708145	LOWES FOOD STORE 206	SUPERMARKET	5034	PETERS CREEK PKWY		WINSTON SALEM	NC	27127	7276	FORSYTH	36.00054	-80.26432	2003-04-08	NA	2003-04-08	TRUE	5034 PETERS CREEK PKWY WINSTON SALEM NC 27127	-80.2644958	36.0021469
612011	LOWES FOOD STORE 182	SUPERMARKET	5180	REIDSVILLE RD		WALKERTOWN	NC	27051	9770	FORSYTH	36.16416	-80.13799	2004-05-12	NA	2004-05-12	TRUE	5180 REIDSVILLE RD WALKERTOWN NC 27051	-80.1368395	36.1629696
1285672	LOWES FOODS 266	SUPERMARKET	240	MARKET VIEW DR		KERNERSVILLE	NC	27284	4019	FORSYTH	36.11208	-80.02908	2017-05-24	NA	2017-05-24	TRUE	240 MARKET VIEW DR KERNERSVILLE NC 27284	-80.0872152	36.1140484
1328699	LUPITA FAMILY SUPERMARKET LLC	SMALL GROCERY STORE	19	E CLEMMONSVILLE RD		WINSTON SALEM	NC	27127	5117	FORSYTH	36.04776	-80.23837	2018-09-07	NA	2018-09-07	TRUE	19 E CLEMMONSVILLE RD WINSTON SALEM NC 27127	-80.2383755	36.0479896
1182163	MUSTEN & CRUTCHFIELD	MEDIUM GROCERY STORE	245	N MAIN ST		KERNERSVILLE	NC	27284	2879	FORSYTH	36.12203	-80.07169	2015-06-15	NA	2015-06-15	TRUE	245 N MAIN ST KERNERSVILLE NC 27284	-80.0721324	36.1224214
1121956	NEIGHBORHOOD STORE	MEDIUM GROCERY STORE	3729	NORTHAMPTON DR		WINSTON SALEM	NC	27105	4195	FORSYTH	36.13615	-80.19576	2013-12-05	NA	2013-12-05	TRUE	3729 NORTHAMPTON DR WINSTON SALEM NC 27105	-80.1954832	36.1361684
1312564	NOUR GROCERY L.L.C	SMALL GROCERY STORE	3068	TRENWEST DR		WINSTON SALEM	NC	27103	3222	FORSYTH	36.08009	-80.29751	2018-04-19	NA	2018-04-19	TRUE	3068 TRENWEST DR WINSTON SALEM NC 27103	-80.2972994	36.0800448
551311	OGBURN STATION MEAT MARKET INC	MEAT/POULTRY SPECIALTY	4194	N GLENN AVE		WINSTON SALEM	NC	27105	2812	FORSYTH	36.14719	-80.22591	1930-01-01	NA	1930-01-01	TRUE	4194 N GLENN AVE WINSTON SALEM NC 27105	-80.2265136	36.147229
1070728	OLD SALEM COBBLESTONE FARMERS MARKET	FARMERS' MARKET	1007	S MARSHALL ST		WINSTON SALEM	NC	27101	5814	FORSYTH	36.08239	-80.24239	2017-09-25	NA	2017-09-25	TRUE	1007 S MARSHALL ST WINSTON SALEM NC 27101	-80.2468279	36.0916385
1343188	OM INDIAN GROCERIES	SMALL GROCERY STORE	1575	HANES MALL BLVD		WINSTON SALEM	NC	27103	1359	FORSYTH	36.07025	-80.33495	2018-11-13	NA	2018-11-13	TRUE	1575 HANES MALL BLVD WINSTON SALEM NC 27103	-80.3355392	36.0699335
1042856	PANADERIA ARROYO	MEDIUM GROCERY STORE	636	E MONMOUTH ST		WINSTON SALEM	NC	27107	3227	FORSYTH	36.06937	-80.22591	2012-05-04	NA	2012-05-04	TRUE	636 E MONMOUTH ST WINSTON SALEM NC 27107	-80.225471	36.0690788
1243420	PUBLIX 1475	SUPERMARKET	34	MILLER ST		WINSTON SALEM	NC	27104	4212	FORSYTH	36.09505	-80.27499	2016-04-06	NA	2016-04-06	TRUE	34 MILLER ST WINSTON SALEM NC 27104	-80.2759455	36.0950182
1302437	PUBLIX 1574	SUPERMARKET	3150	GAMMON LN		CLEMMONS	NC	27012		FORSYTH	35.97798	-80.29387	2017-10-12	NA	2017-10-12	TRUE	3150 GAMMON LN CLEMMONS NC 27012	-80.3890724	36.0400809
697474	RONNIE'S COUNTRY STORE	MEDIUM GROCERY STORE	642	N CHERRY ST		WINSTON SALEM	NC	27101	2909	FORSYTH	36.10189	-80.24779	1994-12-13	2022-06-16	1994-12-13	FALSE	642 N CHERRY ST WINSTON SALEM NC 27101	-80.2480973	36.1025837
865093	SAM'S CLUB 8228	SUPER STORE	930	HANES MALL BLVD		WINSTON SALEM	NC	27103	5527	FORSYTH	36.06443	-80.31203	2008-09-05	NA	2008-09-05	TRUE	930 HANES MALL BLVD WINSTON SALEM NC 27103	-80.3111042	36.0656115
865110	SAM'S CLUB 4798	SUPER STORE	284	SUMMIT SQUARE BLVD		WINSTON SALEM	NC	27105	1461	FORSYTH	36.18814	-80.27409	2008-09-05	NA	2008-09-05	TRUE	284 SUMMIT SQUARE BLVD WINSTON SALEM NC 27105	-80.2726522	36.1863183
1071298	SEA PRODUCTS INC	SEAFOOD SPECIALTY	463	W END BLVD		WINSTON SALEM	NC	27101	1120	FORSYTH	36.10178	-80.26044	2012-10-10	NA	2012-10-10	TRUE	463 W END BLVD WINSTON SALEM NC 27101	-80.2608286	36.1016495
1291994	SUPER FOOD MARKET, INC.	MEDIUM GROCERY STORE	5952	UNIVERSITY PKWY		WINSTON SALEM	NC	27105	1399	FORSYTH	36.18669	-80.27582	2017-09-11	NA	2017-09-11	TRUE	5952 UNIVERSITY PKWY WINSTON SALEM NC 27105	-80.2775165	36.1871423
765869	TARGET STORE T-1086	SUPER STORE	1040	HANES MALL BLVD		WINSTON SALEM	NC	27103	1309	FORSYTH	36.06763	-80.32001	2005-09-12	NA	2005-09-12	TRUE	1040 HANES MALL BLVD WINSTON SALEM NC 27103	-80.320092	36.0694343
765868	TARGET STORE T-1077	SUPER STORE	5420	UNIVERSITY PKWY		WINSTON SALEM	NC	27105	1366	FORSYTH	36.16882	-80.27708	2005-09-12	NA	2005-09-12	TRUE	5420 UNIVERSITY PKWY WINSTON SALEM NC 27105	-80.2793469	36.1680699
794622	TARGET STORE T-2134	SUPER STORE	1090	S MAIN ST		KERNERSVILLE	NC	27284	7440	FORSYTH	36.10737	-80.09945	2006-06-29	NA	2006-06-29	TRUE	1090 S MAIN ST KERNERSVILLE NC 27284	-80.0994087	36.1101897
1484076	THANLWIN ASIAN FOOD MARKET	SMALL GROCERY STORE	151	JONESTOWN RD		WINSTON SALEM	NC	27104	4616	FORSYTH	36.07758	-80.33527	2022-02-23	NA	2022-02-23	TRUE	151 JONESTOWN RD WINSTON SALEM NC 27104	-80.3346036	36.0778226
1483301	THE BUTCHER'S BLOCK II LLC. 2	MEAT/POULTRY SPECIALTY	247	E 5TH ST		WINSTON SALEM	NC	27101	4142	FORSYTH	36.10111	-80.24142	2021-12-27	NA	2021-12-27	TRUE	247 E 5TH ST WINSTON SALEM NC 27101	-80.2415259	36.1004386
1071320	THE FRESH MARKET 012	SUPERMARKET	3285	ROBINHOOD RD		WINSTON SALEM	NC	27106	5463	FORSYTH	36.11452	-80.30999	2012-08-15	NA	2012-08-15	TRUE	3285 ROBINHOOD RD WINSTON SALEM NC 27106	-80.311126	36.1157355
1217129	THE GREEK VILLAGE MARKET	SMALL GROCERY STORE	3255	HEALY DR		WINSTON SALEM	NC	27103	1571	FORSYTH	36.07555	-80.30573	2015-10-26	NA	2015-10-26	TRUE	3255 HEALY DR WINSTON SALEM NC 27103	-80.3057479	36.0757308
1352225	TIENDA CRYSTAL	SMALL GROCERY STORE	3900	S MAIN ST		WINSTON SALEM	NC	27127	6047	FORSYTH	36.04074	-80.24165	2021-08-23	NA	2021-08-23	TRUE	3900 S MAIN ST WINSTON SALEM NC 27127	-80.2419971	36.041167
1280252	TIENDA HISPANA SALMAR	SMALL GROCERY STORE	1351	LOCKLAND AVE		WINSTON SALEM	NC	27103	5119	FORSYTH	36.0711	-80.26446	2017-04-17	NA	2017-04-17	TRUE	1351 LOCKLAND AVE WINSTON SALEM NC 27103	-80.2613601	36.0712578
778546	TIENDA LA GUADALUPANA	SMALL GROCERY STORE	322	E BODENHAMER ST STE C		KERNERSVILLE	NC	27284	2896	FORSYTH	36.11994	-80.06877	2017-06-23	2022-07-03	2017-06-23	FALSE	322 E BODENHAMER ST STE C KERNERSVILLE NC 27284	-80.06827	36.11896
876076	TIENDA MEXICANA LA FE	SMALL GROCERY STORE	6033	UNIVERSITY PKWY		WINSTON SALEM	NC	27105	9789	FORSYTH	36.19082	-80.27763	2009-01-28	NA	2009-01-28	TRUE	6033 UNIVERSITY PKWY WINSTON SALEM NC 27105	-80.2772335	36.1908791
484275	TITI CONVIENCE STORE	SMALL GROCERY STORE	1524	BRUCE ST		WINSTON SALEM	NC	27107	1243	FORSYTH	36.08072	-80.22562	2004-03-30	NA	2004-03-30	TRUE	1524 BRUCE ST WINSTON SALEM NC 27107	-80.2263422	36.0801093
1071701	TRADER JOE'S 749	SUPERMARKET	246	S STRATFORD RD		WINSTON SALEM	NC	27103	1818	FORSYTH	36.09189	-80.2813	2012-08-17	NA	2012-08-17	TRUE	246 S STRATFORD RD WINSTON SALEM NC 27103	-80.28173	36.09292
1413013	TRIAD SEAFOOD DISTRIBUTION LLC	SMALL GROCERY STORE	4459	INDIANA AVE		WINSTON SALEM	NC	27105	2513	FORSYTH	36.1509	-80.2633	2020-09-15	NA	2020-09-15	TRUE	4459 INDIANA AVE WINSTON SALEM NC 27105	-80.2632764	36.1508916
455628	WALMART 2472	SUPER STORE	4550	KESTER MILL RD		WINSTON SALEM	NC	27103	1247	FORSYTH	36.06758	-80.33726	1997-08-11	NA	1997-08-11	TRUE	4550 KESTER MILL RD WINSTON SALEM NC 27103	-80.3375799	36.0672461
1156793	WALMART NEIGHBORHOOD MARKET 6828	SUPER STORE	1035	BEESONS FIELD DR		KERNERSVILLE	NC	27284	9962	FORSYTH	36.08933	-80.1021	2014-07-16	NA	2014-07-16	TRUE	1035 BEESONS FIELD DR KERNERSVILLE NC 27284	-80.1015032	36.0878279
1172655	WALMART NEIGHBORHOOD MARKET 6814	SUPER STORE	5175	BROOKBERRY PARK AVE		WINSTON SALEM	NC	27104	3784	FORSYTH	36.09372	-80.3676	2014-11-07	NA	2014-11-07	TRUE	5175 BROOKBERRY PARK AVE WINSTON SALEM NC 27104	-80.3675179	36.0940596
1176274	WALMART NEIGHBORHOOD MARKET 6264	SUPER STORE	180	HARVEY ST		WINSTON SALEM	NC	27103	1748	FORSYTH	36.08627	-80.29414	2014-11-18	NA	2014-11-18	TRUE	180 HARVEY ST WINSTON SALEM NC 27103	-80.2937143	36.0850411
1181679	WALMART NEIGHBORHOOD MARKET 6263	SUPER STORE	5039	UNIVERSITY PKWY		WINSTON SALEM	NC	27106	6083	FORSYTH	36.15978	-80.27832	2014-12-22	NA	2014-12-22	TRUE	5039 UNIVERSITY PKWY WINSTON SALEM NC 27106	-80.2769069	36.1607888
1214488	WALMART NEIGHBORHOOD MARKET 6243	SUPER STORE	3633	CLEMMONS RD		CLEMMONS	NC	27012	8725	FORSYTH	36.02185	-80.37983	2015-09-09	NA	2015-09-09	TRUE	3633 CLEMMONS RD CLEMMONS NC 27012	-80.3800443	36.0208246
501018	WALMART S/C 1849	SUPER STORE	320	E HANES MILL RD		WINSTON SALEM	NC	27105	9135	FORSYTH	36.18988	-80.2745	2001-08-30	NA	2001-08-30	TRUE	320 E HANES MILL RD WINSTON SALEM NC 27105	-80.2744594	36.1925118
226305	WALMART SUPERCENTER 2793	SUPER STORE	1130	S MAIN ST		KERNERSVILLE	NC	27284	7480	FORSYTH	36.10701	-80.10039	2000-01-11	NA	2000-01-11	TRUE	1130 S MAIN ST KERNERSVILLE NC 27284	-80.1032161	36.1105849
809403	WALMART SUPERCENTER 3626	SUPER STORE	3475	PARKWAY VILLAGE CT		WINSTON SALEM	NC	27127	6857	FORSYTH	36.02835	-80.26311	2006-12-15	NA	2006-12-15	TRUE	3475 PARKWAY VILLAGE CT WINSTON SALEM NC 27127	-80.2626318	36.0273864
695446	WHOLE FOODS MARKET 10110	SUPER STORE	41	MILLER ST		WINSTON SALEM	NC	27104	4211	FORSYTH	36.09519	-80.27495	2000-06-15	NA	2000-06-15	TRUE	41 MILLER ST WINSTON SALEM NC 27104	-80.2736846	36.0941809
1272579	WINSTON-SALEM FAIRGROUNDS FARMERS MARKET	FARMERS' MARKET	421	W 27TH ST		WINSTON SALEM	NC	27105	4214	FORSYTH	36.12429	-80.25401	2017-02-15	NA	2017-02-15	TRUE	421 W 27TH ST WINSTON SALEM NC 27105	-80.2530682	36.1248487
1252112	AL AQSA MEAT MARKET	MEDIUM GROCERY STORE	5103	W MARKET ST	STE E	GREENSBORO	NC	27409	2633	GUILFORD	36.0687	-79.87783	2016-08-02	NA	2016-08-02	TRUE	5103 W MARKET ST STE E GREENSBORO NC 27409	-79.877959	36.0682467
479028	AL IMAN MARKET	MEDIUM GROCERY STORE	4518	W MARKET ST STE C		GREENSBORO	NC	27407	1543	GUILFORD	36.07013	-79.85908	2003-06-20	NA	2003-06-20	TRUE	4518 W MARKET ST STE C GREENSBORO NC 27407	-79.85907	36.07059
459627	ALDI 12	SUPERMARKET	4222	HIGH POINT RD		GREENSBORO	NC	27407	4232	GUILFORD	36.03621	-79.86317	2004-09-16	NA	2004-09-16	TRUE	4222 HIGH POINT RD GREENSBORO NC 27407	-79.8756592	36.0261147
832434	ALDI 24	SUPERMARKET	2920	RANDLEMAN RD		GREENSBORO	NC	27406	6628	GUILFORD	36.01622	-79.80441	2007-09-14	NA	2007-09-14	TRUE	2920 RANDLEMAN RD GREENSBORO NC 27406	-79.8056849	36.0161241
859145	ALDI 28	SUPERMARKET	3306	N MAIN ST		HIGH POINT	NC	27265		GUILFORD	36.00352	-80.03784	2008-07-14	NA	2008-07-14	TRUE	3306 N MAIN ST HIGH POINT NC 27265	-80.0365949	36.0038755
1106329	ALDI 119	SUPERMARKET	1507	NEW GARDEN RD		GREENSBORO	NC	27410	2726	GUILFORD	36.11084	-79.88227	2013-06-12	NA	2013-06-12	TRUE	1507 NEW GARDEN RD GREENSBORO NC 27410	-79.8831477	36.1107544
1345357	ALDI 101	SUPERMARKET	2651	S MAIN ST		HIGH POINT	NC	27263	1940	GUILFORD	35.92709	-79.98636	2018-11-05	NA	2018-11-05	TRUE	2651 S MAIN ST HIGH POINT NC 27263	-79.9856207	35.9277288
1468770	ALDI 66140	SUPERMARKET	2965	BATTLEGROUND AVE		GREENSBORO	NC	27408	2705	GUILFORD	36.11379	-79.8363	2021-08-26	NA	2021-08-26	TRUE	2965 BATTLEGROUND AVE GREENSBORO NC 27408	-79.836264	36.1138335
317264	ALOUNEMAY ORIENTAL FOOD STORE	MEDIUM GROCERY STORE	3136	E KIVETT DR	STE 112	HIGH POINT	NC	27260	6100	GUILFORD	35.96388	-79.95252	1999-05-04	NA	1999-05-04	TRUE	3136 E KIVETT DR STE 112 HIGH POINT NC 27260	-79.95278	35.96261
1102591	AMERICAN ORIENTAL MARKET	SMALL GROCERY STORE	3116	SUMMIT AVE		GREENSBORO	NC	27405	3765	GUILFORD	36.11702	-79.76366	2013-07-24	NA	2013-07-24	TRUE	3116 SUMMIT AVE GREENSBORO NC 27405	-79.7630461	36.1168886
1315114	APNA HALAL MEATS	MEDIUM GROCERY STORE	2610	PLAZA CT	STE 107	HIGH POINT	NC	27263	2385	GUILFORD	35.9248	-79.98588	2018-04-26	NA	2018-04-26	TRUE	2610 PLAZA CT STE 107 HIGH POINT NC 27263	-79.9864058	35.9251733
868729	BAKERY EL BUEN GUSTO	MEDIUM GROCERY STORE	103	MUIRS CHAPEL RD		GREENSBORO	NC	27410	6112	GUILFORD	36.07048	-79.86911	2008-11-13	NA	2008-11-13	TRUE	103 MUIRS CHAPEL RD GREENSBORO NC 27410	-79.8694795	36.0703167
870867	BESTWAY	SUPERMARKET	2113	WALKER AVE		GREENSBORO	NC	27403	1655	GUILFORD	36.06868	-79.82664	2008-11-25	NA	2008-11-25	TRUE	2113 WALKER AVE GREENSBORO NC 27403	-79.8276033	36.0686419
388242	BI RITE GALAXY	SUPERMARKET	8900	ELLISBORO RD		STOKESDALE	NC	27357	9212	GUILFORD	36.24594	-79.98708	1930-01-01	NA	1930-01-01	TRUE	8900 ELLISBORO RD STOKESDALE NC 27357	-79.9870407	36.2459111
1409386	BOUNTIFUL LAND FARMERS MARKET 1	FARMERS' MARKET	1901	MCCONNELL RD		GREENSBORO	NC	27401	3546	GUILFORD	36.06493	-79.7639	2020-07-14	NA	2020-07-14	TRUE	1901 MCCONNELL RD GREENSBORO NC 27401	-79.763898	36.064931
1502453	CHEZ INTERNATIONAL MARKET	SMALL GROCERY STORE	1463	E CONE BLVD		GREENSBORO	NC	27405	4533	GUILFORD	36.11483	-79.76581	2022-09-21	NA	2022-09-21	TRUE	1463 E CONE BLVD GREENSBORO NC 27405	-79.7660314	36.1147237
506591	COMPARE FOODS	SUPER STORE	1040	SUMMIT AVE		GREENSBORO	NC	27405	7008	GUILFORD	36.08675	-79.77554	2004-06-02	NA	2004-06-02	TRUE	1040 SUMMIT AVE GREENSBORO NC 27405	-79.7747694	36.0867148
923670	COSTCO WHOLESALE 0339	SUPER STORE	4201	W WENDOVER AVE		GREENSBORO	NC	27407	1908	GUILFORD	36.05901	-79.88533	2009-10-30	NA	2009-10-30	TRUE	4201 W WENDOVER AVE GREENSBORO NC 27407	-79.8837906	36.0575685
1347470	DESI GROCERY & HALAL MEAT	MEDIUM GROCERY STORE	1528	S MAIN ST		HIGH POINT	NC	27260	4406	GUILFORD	35.94004	-79.99797	2019-02-13	NA	2019-02-13	TRUE	1528 S MAIN ST HIGH POINT NC 27260	-79.9981794	35.9399451
324863	DONG HUONG ORIENTAL GROCERY	MEDIUM GROCERY STORE	3410	SPRING GARDEN ST		GREENSBORO	NC	27407	1847	GUILFORD	36.06042	-79.85066	2002-10-11	NA	2002-10-11	TRUE	3410 SPRING GARDEN ST GREENSBORO NC 27407	-79.8505514	36.0607979
438207	DONG PHUONG MARKET	MEDIUM GROCERY STORE	3738	FARMINGTON DR	STE J	GREENSBORO	NC	27407	5673	GUILFORD	36.03579	-79.85757	1989-10-13	NA	1989-10-13	TRUE	3738 FARMINGTON DR STE J GREENSBORO NC 27407	-79.8575618	36.0364063
1437316	DORMES INTERNATIONAL MARKET/MACHE LAKAY 3363072644	MEDIUM GROCERY STORE	1229	S MAIN ST	STE 111	HIGH POINT	NC	27260	7500	GUILFORD	35.94335	-80.00131	2021-04-14	NA	2021-04-14	TRUE	1229 S MAIN ST STE 111 HIGH POINT NC 27260	-80.0008826	35.9430901
888750	DOS TOROS MEAT MARKET 2	MEDIUM GROCERY STORE	810	S MAIN ST	STE 101	HIGH POINT	NC	27260	8087	GUILFORD	35.94709	-80.00361	2009-04-21	NA	2009-04-21	TRUE	810 S MAIN ST STE 101 HIGH POINT NC 27260	-80.004078	35.9470716
487296	DYNASTY INT'L FOOD & GIFTS	MEDIUM GROCERY STORE	4103	SPRING GARDEN ST STE A		GREENSBORO	NC	27407	1692	GUILFORD	36.06654	-79.86746	1997-06-17	NA	1997-06-17	TRUE	4103 SPRING GARDEN ST STE A GREENSBORO NC 27407	-79.867677	36.066353
1479022	EL MARJAN HALAL MARKET	SMALL GROCERY STORE	2218	PATTERSON ST		GREENSBORO	NC	27407	2534	GUILFORD	36.05944	-79.83086	2021-12-07	NA	2021-12-07	TRUE	2218 PATTERSON ST GREENSBORO NC 27407	-79.8310599	36.05941
849494	EL REY	MEDIUM GROCERY STORE	3927	HIGH POINT RD	STE B	GREENSBORO	NC	27407	2961	GUILFORD	36.03713	-79.85975	2008-04-10	NA	2008-04-10	TRUE	3927 HIGH POINT RD STE B GREENSBORO NC 27407	-79.8606	36.03592
1465773	ENCISO BAKERY #3	SMALL GROCERY STORE	3932	W MARKET ST		GREENSBORO	NC	27407	1369	GUILFORD	36.07027	-79.85417	2021-09-29	NA	2021-09-29	TRUE	3932 W MARKET ST GREENSBORO NC 27407	-79.8539197	36.0697776
1463313	FAIRFIELD ORIENTAL MARKET, LLC	SMALL GROCERY STORE	219	E FAIRFIELD RD		HIGH POINT	NC	27263	1921	GUILFORD	35.92527	-79.97973	2021-10-11	NA	2021-10-11	TRUE	219 E FAIRFIELD RD HIGH POINT NC 27263	-79.9797001	35.925273
282249	FLOWERS BAKERY OUTLET 474	BAKERY SPECIALTY	1100	GREENSBORO RD		HIGH POINT	NC	27260	2608	GUILFORD	35.98838	-79.96269	1999-12-20	NA	1999-12-20	TRUE	1100 GREENSBORO RD HIGH POINT NC 27260	-79.9627009	35.9881039
319694	FLOWERS BAKERY OUTLET 470	BAKERY SPECIALTY	1227	4TH ST		GREENSBORO	NC	27405	6622	GUILFORD	36.09082	-79.77446	2000-01-19	2022-05-17	2000-01-19	FALSE	1227 4TH ST GREENSBORO NC 27405	-79.7740467	36.0911701
316289	FOOD LION 925	SUPERMARKET	2705	N MAIN ST STE 103		HIGH POINT	NC	27260		GUILFORD	35.99276	-80.03202	1930-01-01	NA	1930-01-01	TRUE	2705 N MAIN ST STE 103 HIGH POINT NC 27260	-80.03203	35.99277
489803	FOOD LION 32	SUPERMARKET	2208	GOLDEN GATE DR		GREENSBORO	NC	27405	4302	GUILFORD	36.10258	-79.78442	1974-10-01	NA	1974-10-01	TRUE	2208 GOLDEN GATE DR GREENSBORO NC 27405	-79.7823022	36.1026564
311171	FOOD LION 335	SUPERMARKET	1911	COLISEUM BLVD		GREENSBORO	NC	27403	3243	GUILFORD	36.05117	-79.82228	1975-09-24	NA	1975-09-24	TRUE	1911 COLISEUM BLVD GREENSBORO NC 27403	-79.8210949	36.0514219
292080	FOOD LION 14	SUPERMARKET	3219	S HOLDEN RD		GREENSBORO	NC	27407	6805	GUILFORD	36.02136	-79.84634	1976-10-20	NA	1976-10-20	TRUE	3219 S HOLDEN RD GREENSBORO NC 27407	-79.8454301	36.0217041
230755	FOOD LION 1290	SUPERMARKET	110	E FAIRFIELD RD	STE 101	HIGH POINT	NC	27263		GUILFORD	35.92453	-79.98181	1980-03-17	NA	1980-03-17	TRUE	110 E FAIRFIELD RD STE 101 HIGH POINT NC 27263	-79.97912	35.92433
621653	FOOD LION 259	SUPERMARKET	2316	E MARKET ST		GREENSBORO	NC	27401	4813	GUILFORD	36.07574	-79.75702	1984-09-24	NA	1984-09-24	TRUE	2316 E MARKET ST GREENSBORO NC 27401	-79.7568775	36.0757499
282000	FOOD LION 1360	SUPERMARKET	2200	WESTCHESTER DR	STE 102	HIGH POINT	NC	27262	8061	GUILFORD	35.93883	-80.03452	1984-12-27	NA	1984-12-27	TRUE	2200 WESTCHESTER DR STE 102 HIGH POINT NC 27262	-80.03594	35.93884
519695	FOOD LION 524	SUPERMARKET	1316	LEES CHAPEL RD		GREENSBORO	NC	27405		GUILFORD	36.13383	-79.78697	1987-09-21	NA	1987-09-21	TRUE	1316 LEES CHAPEL RD GREENSBORO NC 27405	-79.786769	36.133873
447410	FOOD LION 540	SUPERMARKET	1107	E LEXINGTON AVE		HIGH POINT	NC	27262	3335	GUILFORD	35.97943	-80.00109	1987-12-03	NA	1987-12-03	TRUE	1107 E LEXINGTON AVE HIGH POINT NC 27262	-80.0009991	35.9793861
286921	FOOD LION 566	SUPERMARKET	3228	RANDLEMAN RD		GREENSBORO	NC	27406	6529	GUILFORD	36.00703	-79.80579	1988-05-08	NA	1988-05-08	TRUE	3228 RANDLEMAN RD GREENSBORO NC 27406	-79.8073486	36.0072642
374747	FOOD LION 440	SUPERMARKET	1023	ALAMANCE CHURCH RD		GREENSBORO	NC	27406	3807	GUILFORD	36.04154	-79.77098	1988-09-28	NA	1988-09-28	TRUE	1023 ALAMANCE CHURCH RD GREENSBORO NC 27406	-79.7709151	36.0424993
610245	FOOD LION 615	SUPERMARKET	120	W MEADOWVIEW RD		GREENSBORO	NC	27406	3606	GUILFORD	36.03942	-79.79292	1988-11-03	NA	1988-11-03	TRUE	120 W MEADOWVIEW RD GREENSBORO NC 27406	-79.7933468	36.0395256
474481	FOOD LION 674	SUPERMARKET	4634-H	HICONE RD		GREENSBORO	NC	27420		GUILFORD	36.15261	-79.71156	1989-04-10	NA	1989-04-10	TRUE	4634-H HICONE RD GREENSBORO NC 27420	-79.71139	36.15115
597683	FOOD LION 682	SUPERMARKET	2217	FLEMING RD		GREENSBORO	NC	27410	9372	GUILFORD	36.1257	-79.90462	1989-07-14	NA	1989-07-14	TRUE	2217 FLEMING RD GREENSBORO NC 27410	-79.9050144	36.1248875
251240	FOOD LION 1434	SUPERMARKET	4653	W MARKET ST		GREENSBORO	NC	27407	1231	GUILFORD	36.06836	-79.8672	1997-09-12	NA	1997-09-12	TRUE	4653 W MARKET ST GREENSBORO NC 27407	-79.8669627	36.0681095
372796	FOOD LION 1355	SUPERMARKET	4548	US HIGHWAY 220 N		SUMMERFIELD	NC	27358	9412	GUILFORD	36.1933	-79.8918	1999-04-20	NA	1999-04-20	TRUE	4548 US HIGHWAY 220 N SUMMERFIELD NC 27358	-79.8904948	36.192711
527349	FOOD LION 1561	SUPERMARKET	6307	BURLINGTON RD		WHITSETT	NC	27377		GUILFORD	36.06486	-79.6079	1999-05-04	NA	1999-05-04	TRUE	6307 BURLINGTON RD WHITSETT NC 27377	-79.6079212	36.0649595
529482	FOOD LION 2514	SUPERMARKET	3603	GROOMETOWN RD		GREENSBORO	NC	27407	6525	GUILFORD	36.01709	-79.8655	2001-02-12	NA	2001-02-12	TRUE	3603 GROOMETOWN RD GREENSBORO NC 27407	-79.8634584	36.0166762
240893	FOOD LION 2519	SUPERMARKET	3935	BRIAN JORDON PL		HIGH POINT	NC	27265		GUILFORD	36.03236	-79.96158	2001-03-22	NA	2001-03-22	TRUE	3935 BRIAN JORDON PL HIGH POINT NC 27265	-79.9614116	36.0333788
471674	FOOD LION 2531	SUPERMARKET	118	W MAIN ST		JAMESTOWN	NC	27282	9529	GUILFORD	35.99321	-79.93734	2002-01-22	NA	2002-01-22	TRUE	118 W MAIN ST JAMESTOWN NC 27282	-79.9376331	35.994683
811817	FOOD LION 2695	SUPERMARKET	4709	LAWNDALE DR		GREENSBORO	NC	27455	3003	GUILFORD	36.13933	-79.83308	2007-01-18	NA	2007-01-18	TRUE	4709 LAWNDALE DR GREENSBORO NC 27455	-79.833701	36.1392346
871962	FOOD LION 2146	SUPERMARKET	7605	NC HIGHWAY 68 N	STE C	OAK RIDGE	NC	27310	8801	GUILFORD	36.16337	-79.98117	2008-11-17	NA	2008-11-17	TRUE	7605 NC HIGHWAY 68 N STE C OAK RIDGE NC 27310	-79.9913879	36.2109633
871963	FOOD LION 2127	SUPERMARKET	4620	WOODY MILL RD	UNIT A	GREENSBORO	NC	27406		GUILFORD	35.96482	-79.70393	2008-11-17	NA	2008-11-17	TRUE	4620 WOODY MILL RD UNIT A GREENSBORO NC 27406	-79.7004503	35.9663364
1244627	GLENWOOD PEOPLE'S MARKET	FARMERS' MARKET	1417	GLENWOOD AVE		GREENSBORO	NC	27403	3533	GUILFORD	36.05279	-79.81078	2016-06-24	NA	2016-06-24	TRUE	1417 GLENWOOD AVE GREENSBORO NC 27403	-79.8107215	36.0530271
1159105	GOLD COAST INTERNATIONAL MARKET LLC	MEDIUM GROCERY STORE	911B	N RALEIGH ST		GREENSBORO	NC	27405	7325	GUILFORD	36.08375	-79.75808	2014-09-08	NA	2014-09-08	TRUE	911B N RALEIGH ST GREENSBORO NC 27405	-79.7583333	36.0838889
1068751	GREENSBORO FARMERS CURB MARKET	FARMERS' MARKET	501	YANCEYVILLE ST		GREENSBORO	NC	27405	7815	GUILFORD	36.07833	-79.77827	2012-07-30	NA	2012-07-30	TRUE	501 YANCEYVILLE ST GREENSBORO NC 27405	-79.7788546	36.0784564
872107	GROCERIES EL AZTECA	SMALL GROCERY STORE	4131-D	SPRING GARDEN STREET		GREENSBORO	NC	27407		GUILFORD	36.06709	-79.86766	2008-12-09	NA	2008-12-09	TRUE	4131-D SPRING GARDEN STREET GREENSBORO NC 27407	-79.8684559	36.0681503
313901	HARRIS TEETER 064	SUPER STORE	5710-W	WEST GATE CITY BLVD.		GREENSBORO	NC	27407		GUILFORD	36.017	-79.89693	1988-09-27	NA	1988-09-27	TRUE	5710-W WEST GATE CITY BLVD. GREENSBORO NC 27407	-79.859267	36.037252
580428	HARRIS TEETER 091	SUPER STORE	401	PISGAH CHURCH RD		GREENSBORO	NC	27455	2521	GUILFORD	36.13172	-79.79604	1996-05-17	NA	1996-05-17	TRUE	401 PISGAH CHURCH RD GREENSBORO NC 27455	-79.7956135	36.1305089
488925	HARRIS TEETER 033	SUPER STORE	701	FRANCIS KING ST		GREENSBORO	NC	27410	4105	GUILFORD	36.08848	-79.89001	1998-09-02	NA	1998-09-02	TRUE	701 FRANCIS KING ST GREENSBORO NC 27410	-79.8909977	36.0885764
461922	HARRIS TEETER 173	SUPER STORE	1589	SKEET CLUB RD	STE 140	HIGH POINT	NC	27265	8818	GUILFORD	36.03194	-79.9705	1999-08-18	NA	1999-08-18	TRUE	1589 SKEET CLUB RD STE 140 HIGH POINT NC 27265	-79.96831	36.0328
777548	HARRIS TEETER 342	SUPER STORE	1605	NEW GARDEN RD		GREENSBORO	NC	27410	2001	GUILFORD	36.11485	-79.87868	2006-01-17	NA	2006-01-17	TRUE	1605 NEW GARDEN RD GREENSBORO NC 27410	-79.8759641	36.1185542
788725	HARRIS TEETER 341	SUPER STORE	265	EASTCHESTER DR		HIGH POINT	NC	27262		GUILFORD	35.98298	-80.01965	2006-05-10	NA	2006-05-10	TRUE	265 EASTCHESTER DR HIGH POINT NC 27262	-80.0193447	35.9844589
804755	HARRIS TEETER 306	SUPER STORE	3330	W FRIENDLY AVE		GREENSBORO	NC	27410	4806	GUILFORD	36.08493	-79.8361	2006-10-21	NA	2006-10-21	TRUE	3330 W FRIENDLY AVE GREENSBORO NC 27410	-79.83729	36.0880317
819175	HARRIS TEETER 280	SUPER STORE	4010	BATTLEGROUND AVE		GREENSBORO	NC	27410	9296	GUILFORD	36.14748	-79.86937	2007-04-13	NA	2007-04-13	TRUE	4010 BATTLEGROUND AVE GREENSBORO NC 27410	-79.8666961	36.1475079
822585	HARRIS TEETER 347	SUPER STORE	2639	LAWNDALE DR		GREENSBORO	NC	27408	4802	GUILFORD	36.10303	-79.81918	2007-05-22	NA	2007-05-22	TRUE	2639 LAWNDALE DR GREENSBORO NC 27408	-79.8209937	36.1033888
1269825	HEALING SPRINGS FARMACY 001	FARMERS' MARKET	1300	ASHE ST		GREENSBORO	NC	27406	2214	GUILFORD	36.05487	-79.79617	2019-11-05	NA	2019-11-05	TRUE	1300 ASHE ST GREENSBORO NC 27406	-79.7964464	36.0549054
1368561	HIGH POINT FARMERS MARKET	FARMERS' MARKET	901	N MAIN ST		HIGH POINT	NC	27262	3923	GUILFORD	35.96638	-80.01316	2019-07-18	NA	2019-07-18	TRUE	901 N MAIN ST HIGH POINT NC 27262	-80.0133952	35.965786
1458133	INDU GROCERY	LARGE GROCERY STORE	4925	W MARKET ST	STE 1103	GREENSBORO	NC	27407	1566	GUILFORD	36.06683	-79.87573	2021-10-13	NA	2021-10-13	TRUE	4925 W MARKET ST STE 1103 GREENSBORO NC 27407	-79.8743086	36.0677286
1448496	INDU GROCERY STORE 2	MEDIUM GROCERY STORE	2531	EASTCHESTER DR	STE 101	HIGH POINT	NC	27265	1486	GUILFORD	36.03024	-79.97017	2021-07-09	NA	2021-07-09	TRUE	2531 EASTCHESTER DR STE 101 HIGH POINT NC 27265	-79.97037	36.02985
1463290	KIARA MARKET 1	SMALL GROCERY STORE	2612	E BESSEMER AVE		GREENSBORO	NC	27405	7349	GUILFORD	36.08487	-79.7523	2021-09-07	NA	2021-09-07	TRUE	2612 E BESSEMER AVE GREENSBORO NC 27405	-79.7523131	36.0848965
828744	KING FISH MARKET	SEAFOOD SPECIALTY	2900	N MAIN ST	STE 110	HIGH POINT	NC	27265	1991	GUILFORD	35.9958	-80.03247	2007-10-31	2022-11-09	2007-10-31	FALSE	2900 N MAIN ST STE 110 HIGH POINT NC 27265	-80.0321975	35.9961737
1522761	KING FISH MARKET	SEAFOOD SPECIALTY	2900	N MAIN ST		HIGH POINT	NC	27265		GUILFORD	35.99617	-80.03217	2022-11-22	NA	2022-11-22	TRUE	2900 N MAIN ST HIGH POINT NC 27265	-80.0321975	35.9961737
1439362	LA AZTECA #2 N/A	MEAT/POULTRY SPECIALTY	3737	FARMINGTON DR		GREENSBORO	NC	27407	5619	GUILFORD	36.03616	-79.85904	2021-03-30	NA	2021-03-30	TRUE	3737 FARMINGTON DR GREENSBORO NC 27407	-79.8590173	36.0360891
1090097	LA BONITA MARKET	SMALL GROCERY STORE	3112A	SUMMIT AVE		GREENSBORO	NC	27405	3765	GUILFORD	36.11601	-79.76425	2013-04-05	NA	2013-04-05	TRUE	3112A SUMMIT AVE GREENSBORO NC 27405	-79.763508	36.1163591
1444892	LA OAXAQUENA	SMALL GROCERY STORE	2708	S ELM EUGENE ST		GREENSBORO	NC	27406	3625	GUILFORD	36.04061	-79.79161	2021-04-15	NA	2021-04-15	TRUE	2708 S ELM EUGENE ST GREENSBORO NC 27406	-79.791963	36.0404569
1490254	LA PLAZITA MEXICAN GROCERY	SMALL GROCERY STORE	912	E GREEN DR		HIGH POINT	NC	27260	6716	GUILFORD	35.95349	-79.99443	2022-05-02	NA	2022-05-02	TRUE	912 E GREEN DR HIGH POINT NC 27260	-79.994315	35.9534353
1476716	LAS POBLANITAS	SMALL GROCERY STORE	3707	CLIFTON RD		GREENSBORO	NC	27407	2209	GUILFORD	36.05969	-79.85581	2021-11-02	NA	2021-11-02	TRUE	3707 CLIFTON RD GREENSBORO NC 27407	-79.8558867	36.0597854
1383866	LIDL 1136	SUPER STORE	5696	W GATE CITY BLVD		GREENSBORO	NC	27407	7031	GUILFORD	36.01594	-79.89588	2019-10-22	NA	2019-10-22	TRUE	5696 W GATE CITY BLVD GREENSBORO NC 27407	-79.8964424	36.0178776
1086121	LIMINGS GLOBAL MART	SUPER STORE	3703	W GATE CITY BLVD	STE A	GREENSBORO	NC	27407	4891	GUILFORD	36.03939	-79.85128	2013-01-16	NA	2013-01-16	TRUE	3703 W GATE CITY BLVD STE A GREENSBORO NC 27407	-79.8512707	36.0390709
1160469	LOMA BONITA	SMALL GROCERY STORE	2304	E MARTIN LUTHER KING JR DR		HIGH POINT	NC	27260	5824	GUILFORD	35.9652	-79.96523	2014-09-08	NA	2014-09-08	TRUE	2304 E MARTIN LUTHER KING JR DR HIGH POINT NC 27260	-79.965272	35.9650707
691187	LOWES FOOD STORE 123	SUPERMARKET	10106	S MAIN ST STE A		ARCHDALE	NC	27263	3185	GUILFORD	35.90061	-79.94768	1987-02-12	NA	1987-02-12	TRUE	10106 S MAIN ST STE A ARCHDALE NC 27263	-79.9485615	35.8996717
656087	LOWES FOOD STORE 155	SUPERMARKET	6310G	OLD OAK RIDGE RD		GREENSBORO	NC	27410	9243	GUILFORD	36.12794	-79.93413	1996-02-23	NA	1996-02-23	TRUE	6310G OLD OAK RIDGE RD GREENSBORO NC 27410	-79.9331739	36.1286159
238353	LOWES FOOD STORE 179	SUPERMARKET	1581	NEW GARDEN RD		GREENSBORO	NC	27410	2726	GUILFORD	36.11398	-79.87946	2001-04-24	NA	2001-04-24	TRUE	1581 NEW GARDEN RD GREENSBORO NC 27410	-79.8815261	36.1142932
498571	LOWES FOOD STORE 188	SUPERMARKET	1236	GUILFORD COLLEGE RD		JAMESTOWN	NC	27282	9810	GUILFORD	36.04014	-79.91968	2001-10-05	NA	2001-10-05	TRUE	1236 GUILFORD COLLEGE RD JAMESTOWN NC 27282	-79.9211277	36.0403147
403180	LOWES FOOD STORE 203	SUPERMARKET	2205	OAK RIDGE RD STE B		OAK RIDGE	NC	27310	8729	GUILFORD	36.17191	-79.99188	2002-04-24	NA	2002-04-24	TRUE	2205 OAK RIDGE RD STE B OAK RIDGE NC 27310	-79.9914753	36.1727642
966102	LOWES FOODS 243	SUPERMARKET	5820F	N CHURCH ST		GREENSBORO	NC	27455	9285	GUILFORD	36.21534	-79.78767	2010-08-16	NA	2010-08-16	TRUE	5820F N CHURCH ST GREENSBORO NC 27455	-79.78696	36.216895
913048	MEADOWVIEW JUST SAVE FOODS 36	SUPERMARKET	429	W MEADOWVIEW RD		GREENSBORO	NC	27406	4316	GUILFORD	36.03938	-79.8013	2009-08-26	NA	2009-08-26	TRUE	429 W MEADOWVIEW RD GREENSBORO NC 27406	-79.8017445	36.0379094
1371308	MEDINA MARKET	MEDIUM GROCERY STORE	4614C	W MARKET ST		GREENSBORO	NC	27407	1232	GUILFORD	36.0704	-79.86355	2019-08-12	NA	2019-08-12	TRUE	4614C W MARKET ST GREENSBORO NC 27407	-79.8633272	36.0714612
1445017	NC MARKET	MEDIUM GROCERY STORE	2811	PINECROFT RD		GREENSBORO	NC	27407	6917	GUILFORD	36.02169	-79.83941	2021-04-07	NA	2021-04-07	TRUE	2811 PINECROFT RD GREENSBORO NC 27407	-79.8393508	36.0215633
1020829	OCEAN FRESH SEAFOOD MARKET	SEAFOOD SPECIALTY	954	E BESSEMER AVE		GREENSBORO	NC	27405	7002	GUILFORD	36.08522	-79.77283	2011-11-02	NA	2011-11-02	TRUE	954 E BESSEMER AVE GREENSBORO NC 27405	-79.7727209	36.0850063
1513783	PAPA MURPHY'S INTERNATIONAL NC009	BAKERY SPECIALTY	4016	BATTLEGROUND AVE	STE B	GREENSBORO	NC	27410	9800	GUILFORD	36.1485	-79.86906	2022-09-20	NA	2022-09-20	TRUE	4016 BATTLEGROUND AVE STE B GREENSBORO NC 27410	-79.8691788	36.1484875
1065143	PAPA MURPHY'S PIZZA NC009	BAKERY SPECIALTY	4016	BATTLEGROUND AVE.	B	GREENSBORO	NC	27410		GUILFORD	36.14831	-79.86973	2012-08-27	2022-09-19	2012-08-27	FALSE	4016 BATTLEGROUND AVE. B GREENSBORO NC 27410	-79.8691788	36.1484875
807719	PEQUENO MEXICO	MEDIUM GROCERY STORE	800	S MAIN ST	STE 101	HIGH POINT	NC	27260	7589	GUILFORD	35.94739	-80.00366	2006-12-13	NA	2006-12-13	TRUE	800 S MAIN ST STE 101 HIGH POINT NC 27260	-80.0041263	35.9474341
1457343	PLOI KU LLC	SMALL GROCERY STORE	1207	FAIRVIEW ST		GREENSBORO	NC	27405	6632	GUILFORD	36.09119	-79.77426	2021-07-28	NA	2021-07-28	TRUE	1207 FAIRVIEW ST GREENSBORO NC 27405	-79.7740422	36.0913879
1291998	PUBLIX 1582	SUPERMARKET	2005	N MAIN ST	STE 101	HIGH POINT	NC	27262	2133	GUILFORD	35.98138	-80.02231	2017-07-18	NA	2017-07-18	TRUE	2005 N MAIN ST STE 101 HIGH POINT NC 27262	-80.0247461	35.981304
1378727	PUBLIX 1658	SUPERMARKET	6029	W GATE CITY BLVD		GREENSBORO	NC	27407	7008	GUILFORD	36.00183	-79.90648	2019-09-08	NA	2019-09-08	TRUE	6029 W GATE CITY BLVD GREENSBORO NC 27407	-79.9061158	35.9999982
738196	RANDY'S PRODUCE	FRUITS/VEG SPECIALTY	5416A	W MARKET ST		GREENSBORO	NC	27409	2507	GUILFORD	36.07345	-79.88685	2005-01-05	2022-06-16	2005-01-05	FALSE	5416A W MARKET ST GREENSBORO NC 27409	-79.887454	36.0743314
1246284	SALYMAS AFRICAN AMERICAN MARKET	SMALL GROCERY STORE	2804	RANDLEMAN RD	STE J	GREENSBORO	NC	27406	5264	GUILFORD	36.02053	-79.80339	2016-06-07	NA	2016-06-07	TRUE	2804 RANDLEMAN RD STE J GREENSBORO NC 27406	-79.8046899	36.02074
865076	SAM'S CLUB 6402	SUPER STORE	4418	W WENDOVER AVE		GREENSBORO	NC	27407	2600	GUILFORD	36.05574	-79.89981	2008-09-05	NA	2008-09-05	TRUE	4418 W WENDOVER AVE GREENSBORO NC 27407	-79.89932	36.057921
950885	SAM'S MEAT MARKET	MEDIUM GROCERY STORE	1511	TWAIN RD		GREENSBORO	NC	27405	3747	GUILFORD	36.11553	-79.76499	2010-06-04	NA	2010-06-04	TRUE	1511 TWAIN RD GREENSBORO NC 27405	-79.7649122	36.1158215
1040378	SAN MIGUEL MEXICAN SEAFOODGRILL, LLC	SMALL GROCERY STORE	3107	YANCEYVILLE ST		GREENSBORO	NC	27405	4041	GUILFORD	36.11403	-79.77542	2020-01-02	NA	2020-01-02	TRUE	3107 YANCEYVILLE ST GREENSBORO NC 27405	-79.77723	36.11494
913046	SAVE-A-LOT 24687	SUPERMARKET	3111	YANCEYVILLE ST		GREENSBORO	NC	27405	4041	GUILFORD	36.1141	-79.77541	2011-08-15	NA	2011-08-15	TRUE	3111 YANCEYVILLE ST GREENSBORO NC 27405	-79.7771782	36.1148622
1351479	SOUTH EAST ASIAN MARKET	SMALL GROCERY STORE	104	S MAIN ST		HIGH POINT	NC	27260	5206	GUILFORD	35.9572	-80.00565	2019-03-26	2022-01-06	2019-03-26	FALSE	104 S MAIN ST HIGH POINT NC 27260	-80.0041363	35.9475302
1347145	SPARTAN CITY FOODS, INC.	LARGE GROCERY STORE	1201	W GATE CITY BLVD		GREENSBORO	NC	27403	2808	GUILFORD	36.06289	-79.81093	2018-12-11	NA	2018-12-11	TRUE	1201 W GATE CITY BLVD GREENSBORO NC 27403	-79.810719	36.0621557
1371337	SPROUTS FARMERS MARKET 544	SUPERMARKET	3357	BATTLEGROUND AVE		GREENSBORO	NC	27410	2401	GUILFORD	36.12236	-79.84496	2019-07-09	NA	2019-07-09	TRUE	3357 BATTLEGROUND AVE GREENSBORO NC 27410	-79.8457206	36.1227842
1200533	SUPER DESI BAZAAR	LARGE GROCERY STORE	1315B	BRIDFORD PKWY		GREENSBORO	NC	27407	2655	GUILFORD	36.05248	-79.90249	2015-07-06	NA	2015-07-06	TRUE	1315B BRIDFORD PKWY GREENSBORO NC 27407	-79.9010237	36.0510791
859616	SUPER G MART	SUPER STORE	4927	W MARKET ST		GREENSBORO	NC	27407	1879	GUILFORD	36.06832	-79.87477	2008-07-12	NA	2008-07-12	TRUE	4927 W MARKET ST GREENSBORO NC 27407	-79.8752101	36.0662464
1281224	SUPER MERCADO ESPERANZA INC	SMALL GROCERY STORE	2808	RANDLEMAN RD	STE K	GREENSBORO	NC	27406	5269	GUILFORD	36.02067	-79.80332	2017-04-19	NA	2017-04-19	TRUE	2808 RANDLEMAN RD STE K GREENSBORO NC 27406	-79.8048834	36.0193342
1053034	SUPERIOR FOODS	SUPERMARKET	220	N CENTENNIAL ST		HIGH POINT	NC	27260	5109	GUILFORD	35.96254	-80.00226	2012-05-30	NA	2012-05-30	TRUE	220 N CENTENNIAL ST HIGH POINT NC 27260	-80.001698	35.9620975
765871	TARGET STORE T-1180	SUPER STORE	2701	LAWNDALE DR		GREENSBORO	NC	27408	4820	GUILFORD	36.10418	-79.81918	2005-09-12	NA	2005-09-12	TRUE	2701 LAWNDALE DR GREENSBORO NC 27408	-79.8217953	36.1046102
765870	TARGET STORE T-1078	SUPER STORE	1212	BRIDFORD PKWY		GREENSBORO	NC	27407	2645	GUILFORD	36.05952	-79.90669	2005-09-12	NA	2005-09-12	TRUE	1212 BRIDFORD PKWY GREENSBORO NC 27407	-79.9075509	36.0564212
902417	TARGET STORE 1079	SUPER STORE	1050	MALL LOOP RD		HIGH POINT	NC	27262	7656	GUILFORD	35.99353	-80.00733	2009-06-17	NA	2009-06-17	TRUE	1050 MALL LOOP RD HIGH POINT NC 27262	-80.0082504	35.9938857
800614	TARGET STORE T-2108	SUPER STORE	1628	HIGHWOODS BLVD		GREENSBORO	NC	27410	2048	GUILFORD	36.11315	-79.87849	2006-09-08	NA	2006-09-08	TRUE	1628 HIGHWOODS BLVD GREENSBORO NC 27410	-79.8760585	36.1139419
1415786	THE CORNER FARMERS MARKET	FARMERS' MARKET	2200	WALKER AVE		GREENSBORO	NC	27403	2152	GUILFORD	36.06901	-79.82833	2020-08-07	NA	2020-08-07	TRUE	2200 WALKER AVE GREENSBORO NC 27403	-79.8284096	36.0690977
1462185	THE FAMILY MARKET 1	FARMERS' MARKET	1020	E GREEN DR		HIGH POINT	NC	27260	6718	GUILFORD	35.95372	-79.99327	2021-07-30	NA	2021-07-30	TRUE	1020 E GREEN DR HIGH POINT NC 27260	-79.9932884	35.9537072
1067222	THE FRESH MARKET 001	SUPERMARKET	3712	LAWNDALE DR		GREENSBORO	NC	27455		GUILFORD	36.11828	-79.82903	2012-07-12	NA	2012-07-12	TRUE	3712 LAWNDALE DR GREENSBORO NC 27455	-79.8283831	36.119372
1067223	THE FRESH MARKET 009	SUPERMARKET	1560	HIGHWOODS BLVD		GREENSBORO	NC	27410	2046	GUILFORD	36.11104	-79.88039	2012-07-12	NA	2012-07-12	TRUE	1560 HIGHWOODS BLVD GREENSBORO NC 27410	-79.8796457	36.1114737
1422935	THREE LAO SISTERS MARKET	MEDIUM GROCERY STORE	2931	E MARTIN LUTHER KING JR DR		HIGH POINT	NC	27260	5949	GUILFORD	35.96465	-79.95384	2020-10-07	NA	2020-10-07	TRUE	2931 E MARTIN LUTHER KING JR DR HIGH POINT NC 27260	-79.9538285	35.9647502
1460157	TIENDA & TAQUERIA SAN LUIS LLC	SMALL GROCERY STORE	2609	RANDLEMAN RD	STE C	GREENSBORO	NC	27406	5161	GUILFORD	36.02893	-79.80125	2021-08-01	NA	2021-08-01	TRUE	2609 RANDLEMAN RD STE C GREENSBORO NC 27406	-79.8012171	36.0288824
973556	TIENDA LATINOS	MEDIUM GROCERY STORE	1601	E BESSEMER AVE	STE K	GREENSBORO	NC	27405	7263	GUILFORD	36.0849	-79.76548	2010-10-29	NA	2010-10-29	TRUE	1601 E BESSEMER AVE STE K GREENSBORO NC 27405	-79.7654	36.08549
970464	TOWN & COUNTRY MEAT & PRODUCE, LLC	LARGE GROCERY STORE	2008	W VANDALIA RD		GREENSBORO	NC	27407	7618	GUILFORD	36.02106	-79.83989	2010-10-13	NA	2010-10-13	TRUE	2008 W VANDALIA RD GREENSBORO NC 27407	-79.8406599	36.0217603
1380244	TRADER JOE'S 750	SUPERMARKET	3721	BATTLEGROUND AVE		GREENSBORO	NC	27410	2345	GUILFORD	36.13212	-79.85648	2019-09-23	NA	2019-09-23	TRUE	3721 BATTLEGROUND AVE GREENSBORO NC 27410	-79.8577703	36.1312909
730964	TRIAD MEATS	MEAT/POULTRY SPECIALTY	3023	RANDLEMAN RD		GREENSBORO	NC	27406	6610	GUILFORD	36.01277	-79.80446	2004-10-25	NA	2004-10-25	TRUE	3023 RANDLEMAN RD GREENSBORO NC 27406	-79.804062	36.0125511
945367	UNIVERSAL HALAL MEAT & GROCERY	MEDIUM GROCERY STORE	2025A	S COLLEGE DR		HIGH POINT	NC	27260	4450	GUILFORD	35.93863	-79.99701	2010-04-28	NA	2010-04-28	TRUE	2025A S COLLEGE DR HIGH POINT NC 27260	-79.9973732	35.9374341
572662	WALMART 1842	SUPER STORE	4424	W WENDOVER AVE		GREENSBORO	NC	27407		GUILFORD	36.05791	-79.90103	1999-03-09	NA	1999-03-09	TRUE	4424 W WENDOVER AVE GREENSBORO NC 27407	-79.9009157	36.0578874
1109996	WALMART NEIGHBORHOOD MARKET 5013	SUPER STORE	4102	PRECISION WAY		HIGH POINT	NC	27265	8060	GUILFORD	36.02937	-79.9637	2013-07-10	NA	2013-07-10	TRUE	4102 PRECISION WAY HIGH POINT NC 27265	-79.9648106	36.0288728
1110654	WALMART NEIGHBORHOOD MARKET 5014	SUPER STORE	3605	HIGH POINT RD		GREENSBORO	NC	27407	4625	GUILFORD	36.01951	-79.88311	2013-07-15	NA	2013-07-15	TRUE	3605 HIGH POINT RD GREENSBORO NC 27407	-79.8490033	36.0386408
1187393	WALMART NEIGHBORHOOD MARKET 6176	SUPER STORE	5611	W FRIENDLY AVE		GREENSBORO	NC	27410	4213	GUILFORD	36.08941	-79.88619	2015-02-16	NA	2015-02-16	TRUE	5611 W FRIENDLY AVE GREENSBORO NC 27410	-79.8864278	36.087556
1224290	WALMART NEIGHBORHOOD MARKET 5393	SUPER STORE	1050	ALAMANCE CHURCH RD		GREENSBORO	NC	27406	3808	GUILFORD	36.04075	-79.76968	2015-11-23	NA	2015-11-23	TRUE	1050 ALAMANCE CHURCH RD GREENSBORO NC 27406	-79.7706001	36.0403208
724848	WALMART STORE 1498	SUPER STORE	3738	BATTLEGROUND AVE		GREENSBORO	NC	27410	2344	GUILFORD	36.13382	-79.85797	2002-04-11	NA	2002-04-11	TRUE	3738 BATTLEGROUND AVE GREENSBORO NC 27410	-79.8554675	36.1353897
427895	WALMART SUPERCENTER 1613	SUPER STORE	2628	S MAIN ST		HIGH POINT	NC	27263	1941	GUILFORD	35.9273	-79.98687	2002-04-11	NA	2002-04-11	TRUE	2628 S MAIN ST HIGH POINT NC 27263	-79.9890155	35.9252181
767885	WALMART SUPERCENTER 5320	SUPER STORE	121	W ELMSLEY ST		GREENSBORO	NC	27406	8276	GUILFORD	36.0036	-79.80018	2005-09-30	NA	2005-09-30	TRUE	121 W ELMSLEY ST GREENSBORO NC 27406	-79.7990364	36.0020694
796411	WALMART SUPERCENTER 3658	SUPER STORE	2107	PYRAMID VILLAGE BLVD		GREENSBORO	NC	27405	5100	GUILFORD	36.10781	-79.75391	2006-07-21	NA	2006-07-21	TRUE	2107 PYRAMID VILLAGE BLVD GREENSBORO NC 27405	-79.75709	36.1095059
868657	WALMART SUPERCENTER 4477	SUPER STORE	2710	N MAIN ST		HIGH POINT	NC	27265	2825	GUILFORD	35.99406	-80.03102	2008-10-08	NA	2008-10-08	TRUE	2710 N MAIN ST HIGH POINT NC 27265	-80.0285161	35.9942346
1050182	WHOLE FOODS MARKET 10426	SUPER STORE	3202	W FRIENDLY AVE		GREENSBORO	NC	27408	7604	GUILFORD	36.08385	-79.83319	2012-03-15	NA	2012-03-15	TRUE	3202 W FRIENDLY AVE GREENSBORO NC 27408	-79.8341387	36.0857454
804519	ALDI 11	SUPERMARKET	125	N POINTE BLVD		STATESVILLE	NC	28625		IREDELL	35.81599	-80.87861	2006-10-19	NA	2006-10-19	TRUE	125 N POINTE BLVD STATESVILLE NC 28625	-80.8788469	35.8154141
290835	ALDI 66045 66045	SUPERMARKET	132	E PLAZA DR		MOORESVILLE	NC	28115	8042	IREDELL	35.58878	-80.83563	2015-12-23	NA	2015-12-23	TRUE	132 E PLAZA DR MOORESVILLE NC 28115	-80.8358326	35.5877392
534333	BI-LO 5420	SUPERMARKET	1909	E BROAD ST		STATESVILLE	NC	28625	4309	IREDELL	35.79073	-80.85064	2001-11-15	NA	2001-11-15	TRUE	1909 E BROAD ST STATESVILLE NC 28625	-80.851012	35.7918357
879752	BJ'S MEMBERSHIP CLUB 118	SUPER STORE	585	BLUEFIELD RD		MOORESVILLE	NC	28117	9051	IREDELL	35.59974	-80.86272	2009-01-22	NA	2009-01-22	TRUE	585 BLUEFIELD RD MOORESVILLE NC 28117	-80.8618217	35.5992548
1519487	BUDDYS SEAFOOD MARKET 1	SEAFOOD SPECIALTY	115	COMMONS DR	STE C	MOORESVILLE	NC	28117	9264	IREDELL	35.5886	-80.8403	2022-10-24	NA	2022-10-24	TRUE	115 COMMONS DR STE C MOORESVILLE NC 28117	-80.8405733	35.5886746
1007956	BUTCHER SHOP	MEAT/POULTRY SPECIALTY	528	MOCKSVILLE HWY		STATESVILLE	NC	28625	8269	IREDELL	35.80847	-80.81272	2011-09-23	NA	2011-09-23	TRUE	528 MOCKSVILLE HWY STATESVILLE NC 28625	-80.8127122	35.8082808
909170	COMPARE FOODS	SUPERMARKET	1314	W FRONT ST		STATESVILLE	NC	28677	5055	IREDELL	35.78271	-80.91008	2009-08-04	NA	2009-08-04	TRUE	1314 W FRONT ST STATESVILLE NC 28677	-80.9097559	35.7832463
1366814	COSTCO WHOLESALE 1333	SUPER STORE	392	TALBERT RD		MOORESVILLE	NC	28117	8034	IREDELL	35.58298	-80.85189	2019-06-02	NA	2019-06-02	TRUE	392 TALBERT RD MOORESVILLE NC 28117	-80.8552161	35.5830834
359278	FOOD LION 64	SUPERMARKET	947	DAVIE AVE		STATESVILLE	NC	28677	5301	IREDELL	35.79436	-80.87511	1977-11-09	NA	1977-11-09	TRUE	947 DAVIE AVE STATESVILLE NC 28677	-80.8755439	35.7948799
305130	FOOD LION 2213	SUPERMARKET	516	RIVER HWY 10		MOORESVILLE	NC	28117		IREDELL	35.59571	-80.8664	1988-05-09	NA	1988-05-09	TRUE	516 RIVER HWY 10 MOORESVILLE NC 28117	-80.8664	35.5957099
583778	FOOD LION 552	SUPERMARKET	608	TURNERSBURG HWY		STATESVILLE	NC	28625		IREDELL	35.83595	-80.87182	1988-08-09	NA	1988-08-09	TRUE	608 TURNERSBURG HWY STATESVILLE NC 28625	-80.8703819	35.8357419
448589	FOOD LION 812	SUPERMARKET	971	N MAIN ST		MOORESVILLE	NC	28115	2355	IREDELL	35.589	-80.79585	1991-11-25	NA	1991-11-25	TRUE	971 N MAIN ST MOORESVILLE NC 28115	-80.7946092	35.5879437
288387	FOOD LION 701	SUPERMARKET	520	N MAIN ST		TROUTMAN	NC	28166	9529	IREDELL	35.71204	-80.89553	1992-07-29	NA	1992-07-29	TRUE	520 N MAIN ST TROUTMAN NC 28166	-80.8940692	35.7118848
496095	FOOD LION 1317	SUPERMARKET	3474	E BROAD ST		STATESVILLE	NC	28625	4523	IREDELL	35.80767	-80.81094	1995-02-23	NA	1995-02-23	TRUE	3474 E BROAD ST STATESVILLE NC 28625	-80.8101813	35.8066287
413303	FOOD LION 1411	SUPERMARKET	1737	WILKESBORO RD		STATESVILLE	NC	28625		IREDELL	35.80975	-80.91072	1998-03-26	NA	1998-03-26	TRUE	1737 WILKESBORO RD STATESVILLE NC 28625	-80.9118732	35.8101648
598812	FOOD LION 1570	SUPERMARKET	835	WILLIAMSON RD		MOORESVILLE	NC	28117	8505	IREDELL	35.55589	-80.8613	2000-05-09	NA	2000-05-09	TRUE	835 WILLIAMSON RD MOORESVILLE NC 28117	-80.8593139	35.5569355
446321	FOOD LION 2528	SUPERMARKET	529	E PLAZA DR		MOORESVILLE	NC	28115	8071	IREDELL	35.59856	-80.81313	2002-04-02	NA	2002-04-02	TRUE	529 E PLAZA DR MOORESVILLE NC 28115	-80.8135864	35.5999485
792649	FOOD LION 2633	SUPERMARKET	2187	OLD MOUNTAIN RD		STATESVILLE	NC	28625	1631	IREDELL	35.78476	-81.00569	2006-06-19	NA	2006-06-19	TRUE	2187 OLD MOUNTAIN RD STATESVILLE NC 28625	-81.0066168	35.7842577
853163	FOOD LION 2138	SUPERMARKET	1650	E BROAD ST		STATESVILLE	NC	28625	4304	IREDELL	35.79072	-80.8578	2008-05-07	NA	2008-05-07	TRUE	1650 E BROAD ST STATESVILLE NC 28625	-80.858968	35.7882162
857489	FOOD LION 2684	SUPERMARKET	1339	SHEARERS RD		MOORESVILLE	NC	28115		IREDELL	35.53493	-80.80087	2008-06-30	NA	2008-06-30	TRUE	1339 SHEARERS RD MOORESVILLE NC 28115	-80.7993646	35.5353139
869685	FOOD LION 2206	SUPERMARKET	1088	BRAWLEY SCHOOL RD		MOORESVILLE	NC	28117	8994	IREDELL	35.56852	-80.90118	2008-11-03	NA	2008-11-03	TRUE	1088 BRAWLEY SCHOOL RD MOORESVILLE NC 28117	-80.9012431	35.5707178
1485077	GIBSON FARMS MARKET LLC	SMALL GROCERY STORE	165	JENNINGS RD		STATESVILLE	NC	28625	9486	IREDELL	35.85395	-80.85932	2022-03-18	NA	2022-03-18	TRUE	165 JENNINGS RD STATESVILLE NC 28625	-80.8593572	35.8539517
1422713	GUNTERS COUNTRY STORE	MEDIUM GROCERY STORE	2328	SANDY SPRINGS RD		HARMONY	NC	28634	9262	IREDELL	36.01014	-80.71545	2021-01-21	NA	2021-01-21	TRUE	2328 SANDY SPRINGS RD HARMONY NC 28634	-80.7155728	36.0096264
655565	HARRIS TEETER 099	SUPER STORE	134H	TOWN CENTER DR		MOORESVILLE	NC	28117	9154	IREDELL	35.58623	-80.87576	2002-04-11	NA	2002-04-11	TRUE	134H TOWN CENTER DR MOORESVILLE NC 28117	-80.8760502	35.5855588
828809	HARRIS TEETER 274	SUPER STORE	118	ARGUS LN		MOORESVILLE	NC	28117	6977	IREDELL	35.60266	-80.8963	2007-08-27	NA	2007-08-27	TRUE	118 ARGUS LN MOORESVILLE NC 28117	-80.894977	35.6030954
586559	INGLES MARKETS 78	SUPERMARKET	3219	TAYLORSVILLE HWY		STATESVILLE	NC	28625	2966	IREDELL	35.79702	-80.93895	1930-01-01	NA	1930-01-01	TRUE	3219 TAYLORSVILLE HWY STATESVILLE NC 28625	-80.9403859	35.7971085
1315816	INGLES MARKETS 150	SUPERMARKET	722	SULLIVAN RD		STATESVILLE	NC	28677	3440	IREDELL	35.80597	-80.87606	2018-03-14	NA	2018-03-14	TRUE	722 SULLIVAN RD STATESVILLE NC 28677	-80.8742727	35.806037
1430791	JCF STATESVILLE FARMERS MARKET	FARMERS' MARKET	752	OLD SALISBURY RD		STATESVILLE	NC	28677	6216	IREDELL	35.7762	-80.87312	2021-02-22	NA	2021-02-22	TRUE	752 OLD SALISBURY RD STATESVILLE NC 28677	-80.8731052	35.7761529
1469001	JOSH'S FARMERS MARKET	FARMERS' MARKET	170	JOE KNOX AVE		MOORESVILLE	NC	28117	9169	IREDELL	35.59151	-80.87681	2021-09-13	NA	2021-09-13	TRUE	170 JOE KNOX AVE MOORESVILLE NC 28117	-80.8767799	35.591494
1496848	LA FAVORITA LATIN MARKET LLC NO	SMALL GROCERY STORE	387	E PLAZA DR		MOORESVILLE	NC	28115	8041	IREDELL	35.59359	-80.82047	2022-05-19	NA	2022-05-19	TRUE	387 E PLAZA DR MOORESVILLE NC 28115	-80.8203152	35.5936828
929575	LOWES FOOD STORE 241	SUPERMARKET	125	CENTER SQUARE DR		MOORESVILLE	NC	28117		IREDELL	35.58676	-80.87227	2009-12-15	NA	2009-12-15	TRUE	125 CENTER SQUARE DR MOORESVILLE NC 28117	-80.8725435	35.5875275
1526860	MARKETPLACE AT HARMONY 851	SUPERMARKET	3235	HARMONY HWY		HARMONY	NC	28634	9161	IREDELL	35.95034	-80.7735	2022-11-21	NA	2022-11-21	TRUE	3235 HARMONY HWY HARMONY NC 28634	-80.7734853	35.9503871
1443788	MI CASA FRESH MARKET	SMALL GROCERY STORE	871	WILLIAMSON RD	STE A	MOORESVILLE	NC	28117	8555	IREDELL	35.55502	-80.86026	2021-04-27	NA	2021-04-27	TRUE	871 WILLIAMSON RD STE A MOORESVILLE NC 28117	-80.8596479	35.5551736
1006960	MI TIERRITA	SMALL GROCERY STORE	197	W PLAZA DR	STE B	MOORESVILLE	NC	28117	6948	IREDELL	35.59054	-80.84481	2011-06-22	NA	2011-06-22	TRUE	197 W PLAZA DR STE B MOORESVILLE NC 28117	-80.84492	35.59007
1254087	PUBLIX 1519	SUPERMARKET	631	BRAWLEY SCHOOL RD		MOORESVILLE	NC	28117	6204	IREDELL	35.58298	-80.87514	2016-07-14	NA	2016-07-14	TRUE	631 BRAWLEY SCHOOL RD MOORESVILLE NC 28117	-80.8754441	35.581638
1275296	PUBLIX 1539	SUPERMARKET	134	VENTURE LN		STATESVILLE	NC	28625	2740	IREDELL	35.81768	-80.87875	2017-02-24	NA	2017-02-24	TRUE	134 VENTURE LN STATESVILLE NC 28625	-80.878509	35.8182774
1127260	SAM'S CLUB 4917	SUPER STORE	646	RIVER HWY		MOORESVILLE	NC	28117	9055	IREDELL	35.596	-80.87572	2013-12-09	NA	2013-12-09	TRUE	646 RIVER HWY MOORESVILLE NC 28117	-80.8771041	35.59743
893641	SHOP AND SAVE MARKET	MEDIUM GROCERY STORE	1105	MECKLENBURG HWY		MOORESVILLE	NC	28115	7816	IREDELL	35.56136	-80.83269	2009-06-16	NA	2009-06-16	TRUE	1105 MECKLENBURG HWY MOORESVILLE NC 28115	-80.8323293	35.5613217
1472844	STATESVILLE FAMILY YMCA CULTIVATION GARDEN	FARMERS' MARKET	828	WESLEY DR		STATESVILLE	NC	28677	3355	IREDELL	35.80032	-80.88667	2021-10-20	NA	2021-10-20	TRUE	828 WESLEY DR STATESVILLE NC 28677	-80.88673	35.8002183
291111	TARGET STORE T-1505	SUPER STORE	594	RIVER HWY	T1505	MOORESVILLE	NC	28117	6829	IREDELL	35.59557	-80.87228	2003-03-04	NA	2003-03-04	TRUE	594 RIVER HWY T1505 MOORESVILLE NC 28117	-80.8689985	35.5981908
1176021	TERESITA SUPERMARKET	MEDIUM GROCERY STORE	2138	SALISBURY HWY		STATESVILLE	NC	28677	2780	IREDELL	35.75984	-80.82718	2020-09-15	NA	2020-09-15	TRUE	2138 SALISBURY HWY STATESVILLE NC 28677	-80.827619	35.758888
1315016	TIENDA RIOS DE AGUA VIVA 1	SMALL GROCERY STORE	560	TURNERSBURG HWY	STE J	STATESVILLE	NC	28625	2743	IREDELL	35.83414	-80.87295	2018-05-08	NA	2018-05-08	TRUE	560 TURNERSBURG HWY STE J STATESVILLE NC 28625	-80.8725528	35.8333855
1296235	TIENDA SAN MIGUEL	SMALL GROCERY STORE	3384	HARMONY HWY		HARMONY	NC	28634	9436	IREDELL	35.95896	-80.77152	2017-09-11	NA	2017-09-11	TRUE	3384 HARMONY HWY HARMONY NC 28634	-80.7713427	35.9589733
438371	WALMART 1662	SUPER STORE	1116	CROSSROADS DR		STATESVILLE	NC	28625		IREDELL	35.81109	-80.86915	1998-09-15	NA	1998-09-15	TRUE	1116 CROSSROADS DR STATESVILLE NC 28625	-80.8692579	35.8108952
620085	WALMART 1156	SUPER STORE	169	NORMAN STATION BLVD		MOORESVILLE	NC	28117		IREDELL	35.58956	-80.855	1999-10-13	NA	1999-10-13	TRUE	169 NORMAN STATION BLVD MOORESVILLE NC 28117	-80.8552243	35.5891693
1244056	WALMART NEIGHBORHOOD MARKET 4431	SUPER STORE	966	E IREDELL AVE		MOORESVILLE	NC	28115	2432	IREDELL	35.57746	-80.79288	2016-04-25	NA	2016-04-25	TRUE	966 E IREDELL AVE MOORESVILLE NC 28115	-80.7914892	35.577862
653999	FOOD KING #1	SUPERMARKET	102	W CHESTNUT ST		TROY	NC	27371	3009	MONTGOMERY	35.3595	-79.89369	1970-08-31	NA	1970-08-31	TRUE	102 W CHESTNUT ST TROY NC 27371	-79.894343	35.3590223
448668	FOOD KING #2	SUPERMARKET	528	N MAIN ST		BISCOE	NC	27209		MONTGOMERY	35.36959	-79.77909	1993-03-30	NA	1993-03-30	TRUE	528 N MAIN ST BISCOE NC 27209	-79.7798903	35.3601068
280765	FOOD KING 3 3	LARGE GROCERY STORE	112	N MAIN ST		MOUNT GILEAD	NC	27306	9276	MONTGOMERY	35.21562	-80.00205	1970-03-18	NA	1970-03-18	TRUE	112 N MAIN ST MOUNT GILEAD NC 27306	-80.0022074	35.2155493
984785	LA COSEHA	MEDIUM GROCERY STORE	103	CHURCH ST		BISCOE	NC	27209	9318	MONTGOMERY	35.35853	-79.77967	2011-02-08	NA	2011-02-08	TRUE	103 CHURCH ST BISCOE NC 27209	-79.7791709	35.3586723
1236105	LA YURIRENSE INC	MEDIUM GROCERY STORE	125	W MAIN ST		CANDOR	NC	27229		MONTGOMERY	35.29512	-79.74631	2016-02-22	NA	2016-02-22	TRUE	125 W MAIN ST CANDOR NC 27229	-79.7463548	35.2949434
1095712	PANADERIA Y PASTELERIA MELANIE	SMALL GROCERY STORE	325	S MAIN ST		BISCOE	NC	27209	8093	MONTGOMERY	35.35572	-79.78028	2020-09-04	NA	2020-09-04	TRUE	325 S MAIN ST BISCOE NC 27209	-79.7799592	35.3556436
1460818	PARSONS FARM	FARMERS' MARKET	909	HWY 211		CANDOR	NC	27229		MONTGOMERY	35.29862	-79.72249	2021-08-09	NA	2021-08-09	TRUE	909 HWY 211 CANDOR NC 27229	-79.7240157	35.2984403
357458	WALMART SUPERCENTER 2908	SUPER STORE	201	MONTGOMERY XING		BISCOE	NC	27209	9580	MONTGOMERY	35.35822	-79.798	2000-09-07	NA	2000-09-07	TRUE	201 MONTGOMERY XING BISCOE NC 27209	-79.7978224	35.3571832
1296986	ABERDEEN CATCH OF THE DAY FRESH SEAFOOD MARKET	SEAFOOD SPECIALTY	1702	N SANDHILLS BLVD		ABERDEEN	NC	28315	2338	MOORE	35.15345	-79.41601	2017-11-28	2022-11-25	2017-11-28	FALSE	1702 N SANDHILLS BLVD ABERDEEN NC 28315	-79.415345	35.153151
1120520	ALDI 152	SUPERMARKET	1500	N SANDHILLS BLVD		ABERDEEN	NC	28315	2304	MOORE	35.15211	-79.41695	2013-10-21	NA	2013-10-21	TRUE	1500 N SANDHILLS BLVD ABERDEEN NC 28315	-79.4159023	35.1510556
1494890	CARLIE C'S IGA 755	SUPERMARKET	131	N NC 705 HWY		ROBBINS	NC	27325	7827	MOORE	35.43751	-79.58813	2022-03-25	NA	2022-03-25	TRUE	131 N NC 705 HWY ROBBINS NC 27325	-79.587998	35.4374432
1365590	DSVRNPORTS GALAXY	LARGE GROCERY STORE	177	N SYCAMORE ST		ABERDEEN	NC	28315	2817	MOORE	35.13262	-79.42644	2019-06-24	NA	2019-06-24	TRUE	177 N SYCAMORE ST ABERDEEN NC 28315	-79.4266379	35.1328946
341757	FOOD LION 834	SUPERMARKET	1832	N SANDHILLS BLVD		ABERDEEN	NC	28315	2336	MOORE	35.15538	-79.41469	1981-02-05	NA	1981-02-05	TRUE	1832 N SANDHILLS BLVD ABERDEEN NC 28315	-79.4131161	35.1552856
719973	FOOD LION 353	SUPERMARKET	1680	NC HIGHWAY 5	STE 90	ABERDEEN	NC	28315	0048	MOORE	35.16383	-79.4716	1986-04-20	NA	1986-04-20	TRUE	1680 NC HIGHWAY 5 STE 90 ABERDEEN NC 28315	-79.47272	35.16344
353307	FOOD LION 528	SUPERMARKET	10205	US 15 501 HWY	UNIT 37	SOUTHERN PINES	NC	28387	5187	MOORE	35.1784	-79.43198	1987-09-14	NA	1987-09-14	TRUE	10205 US 15 501 HWY UNIT 37 SOUTHERN PINES NC 28387	-79.4289989	35.1790969
584739	FOOD LION 1213	SUPERMARKET	1075	7 LAKES DR		SEVEN LAKES	NC	27376	9081	MOORE	35.26529	-79.58234	1993-04-13	NA	1993-04-13	TRUE	1075 7 LAKES DR SEVEN LAKES NC 27376	-79.5813267	35.2645781
660853	FOOD LION 1586	SUPERMARKET	1005	MONROE ST		CARTHAGE	NC	28327	6891	MOORE	35.34093	-79.40254	2000-05-02	NA	2000-05-02	TRUE	1005 MONROE ST CARTHAGE NC 28327	-79.402776	35.3419202
965475	FOOD LION 2181	SUPERMARKET	7475	NC HIGHWAY 22		CARTHAGE	NC	28327	8514	MOORE	35.24505	-79.40589	2010-08-07	NA	2010-08-07	TRUE	7475 NC HIGHWAY 22 CARTHAGE NC 28327	-79.4050628	35.2459445
723353	HARRIS TEETER 029	SUPER STORE	11109	US 15-501 HWY	UNIT 1804	ABERDEEN	NC	28315		MOORE	35.15648	-79.4175	1974-03-15	NA	1974-03-15	TRUE	11109 US 15-501 HWY UNIT 1804 ABERDEEN NC 28315	-79.4175436	35.1564615
1020988	HARRIS TEETER 212	SUPER STORE	400	MILL CREEK RD		CARTHAGE	NC	28327		MOORE	35.22626	-79.3955	2011-08-30	NA	2011-08-30	TRUE	400 MILL CREEK RD CARTHAGE NC 28327	-79.3957453	35.2269483
1229292	HARRIS TEETER 80	SUPER STORE	305	IVEY LN		PINEHURST	NC	28374	9816	MOORE	35.18786	-79.46836	2015-12-21	NA	2015-12-21	TRUE	305 IVEY LN PINEHURST NC 28374	-79.4841862	35.2056929
1399686	JOHNSON FAMILY PRODUCE AND GENERAL STORE	SMALL GROCERY STORE	407	US 15 501 HWY		CARTHAGE	NC	28327	7307	MOORE	35.37761	-79.28891	2020-03-25	NA	2020-03-25	TRUE	407 US 15 501 HWY CARTHAGE NC 28327	-79.288932	35.3775368
1460251	KEY PACKING COMPANY	MEAT/POULTRY SPECIALTY	596	MANESS RD		ROBBINS	NC	27325	8243	MOORE	35.47445	-79.59192	2021-09-28	NA	2021-09-28	TRUE	596 MANESS RD ROBBINS NC 27325	-79.591904	35.4744909
411413	LOWES FOOD STORE 160	SUPERMARKET	226	CENTRAL PARK AVE		PINEHURST	NC	28374		MOORE	35.20509	-79.48212	1997-01-03	NA	1997-01-03	TRUE	226 CENTRAL PARK AVE PINEHURST NC 28374	-79.4821762	35.2051689
452832	LOWES FOOD STORE 168	SUPERMARKET	131	NC HWY 705		ROBBINS	NC	27325		MOORE	35.43838	-79.58707	1999-01-07	2022-04-19	1999-01-07	FALSE	131 NC HWY 705 ROBBINS NC 27325	-79.587998	35.4374432
1253459	LOWES FOODS 261	SUPERMARKET	1740	OLD MORGANTON RD		SOUTHERN PINES	NC	28387		MOORE	35.17474	-79.42782	2016-07-08	NA	2016-07-08	TRUE	1740 OLD MORGANTON RD SOUTHERN PINES NC 28387	-79.4188703	35.173722
1294586	LUCKY STAR FOOD MART INC	SMALL GROCERY STORE	104	S SANDHILLS BLVD		ABERDEEN	NC	28315	2116	MOORE	35.13139	-79.42987	2017-08-28	2022-03-29	2017-08-28	FALSE	104 S SANDHILLS BLVD ABERDEEN NC 28315	-79.4292129	35.1333569
1010072	MOORE COUNTY FARMERS MARKET	FARMERS' MARKET	205	SE BROAD ST		SOUTHERN PINES	NC	28387	6106	MOORE	35.17282	-79.39323	2011-06-20	NA	2011-06-20	TRUE	205 SE BROAD ST SOUTHERN PINES NC 28387	-79.393131	35.1725026
666042	PIGGLY WIGGLY 20	SUPERMARKET	3373	US 1 HWY		VASS	NC	28394	9311	MOORE	35.25812	-79.28029	2001-05-25	NA	2001-05-25	TRUE	3373 US 1 HWY VASS NC 28394	-79.2804537	35.2581627
1447344	ROSITA'S TORTILLAS	SMALL GROCERY STORE	1317	N SANDHILLS BLVD		ABERDEEN	NC	28315	2211	MOORE	35.14898	-79.41924	2021-04-27	NA	2021-04-27	TRUE	1317 N SANDHILLS BLVD ABERDEEN NC 28315	-79.420835	35.1497699
1520462	SAN JUDAS TIENDA MEXICANA	SMALL GROCERY STORE	210	W MORGANTON RD		SOUTHERN PINES	NC	28387	5931	MOORE	35.16883	-79.40321	2022-10-17	NA	2022-10-17	TRUE	210 W MORGANTON RD SOUTHERN PINES NC 28387	-79.4032124	35.1687687
1071347	THE FRESH MARKET 029	SUPERMARKET	155	BEVERLY LN		SOUTHERN PINES	NC	28387	7085	MOORE	35.17699	-79.42903	2012-08-15	NA	2012-08-15	TRUE	155 BEVERLY LN SOUTHERN PINES NC 28387	-79.4285929	35.1770426
311380	WALMART 1097	SUPER STORE	250	TURNER ST		ABERDEEN	NC	28315		MOORE	35.15974	-79.42455	1996-03-11	NA	1996-03-11	TRUE	250 TURNER ST ABERDEEN NC 28315	-79.4237392	35.1605461
1508801	ALDI 66142	SUPERMARKET	1800	E FRANKLIN ST	STE 13	CHAPEL HILL	NC	27514	5816	ORANGE	35.9351	-79.02427	2022-06-24	NA	2022-06-24	TRUE	1800 E FRANKLIN ST STE 13 CHAPEL HILL NC 27514	-79.0259671	35.935113
797221	CHAPEL HILL-CARRBORO FARMERS MARKET INC	FARMERS' MARKET	301	W MAIN ST		CARRBORO	NC	27510	2029	ORANGE	35.91148	-79.07767	2020-01-21	NA	2020-01-21	TRUE	301 W MAIN ST CARRBORO NC 27510	-79.0773507	35.910969
1399674	CLIFF'S CORNER MEAT MARKET	MEDIUM GROCERY STORE	100	W MAIN ST		CARRBORO	NC	27510	2026	ORANGE	35.91031	-79.07252	2020-04-02	NA	2020-04-02	TRUE	100 W MAIN ST CARRBORO NC 27510	-79.0726103	35.9104233
1494692	DK FRESH FOODS	FARMERS' MARKET	529	BUCKHORN RD		MEBANE	NC	27302	8204	ORANGE	36.07493	-79.22446	2022-03-14	NA	2022-03-14	TRUE	529 BUCKHORN RD MEBANE NC 27302	-79.2244743	36.0749414
316961	EFLAND SUPERMARKET	LARGE GROCERY STORE	3419	US-70		EFLAND	NC	27243	8410	ORANGE	36.081557	-79.1683672	1997-10-31	NA	1997-10-31	TRUE	3419 US-70 EFLAND NC 27243	-79.180868	36.0812248
1497590	ENO RIVER FARMER'S MARKET, INC. 0605857	FARMERS' MARKET	144	E MARGARET LN		HILLSBOROUGH	NC	27278	2567	ORANGE	36.07427	-79.09752	2022-04-26	NA	2022-04-26	TRUE	144 E MARGARET LN HILLSBOROUGH NC 27278	-79.0975097	36.0742225
1187835	FARMERS OF ORANGE NC	FARMERS' MARKET	201	SOUTH ESTES DRIVE		CHAPEL HILL	NC	27514		ORANGE	35.92526	-79.02567	2015-03-27	NA	2015-03-27	TRUE	201 SOUTH ESTES DRIVE CHAPEL HILL NC 27514	-79.02582	35.92561
354132	FOOD LION 142	SUPERMARKET	602	JONES FERRY RD STE A		CARRBORO	NC	27510	2165	ORANGE	35.90512	-79.08858	1983-11-27	NA	1983-11-27	TRUE	602 JONES FERRY RD STE A CARRBORO NC 27510	-79.0889538	35.9071486
713799	FOOD LION 197	SUPERMARKET	1129	WEAVER DAIRY RD		CHAPEL HILL	NC	27514		ORANGE	35.96392	-79.05415	1983-11-27	NA	1983-11-27	TRUE	1129 WEAVER DAIRY RD CHAPEL HILL NC 27514	-79.0527647	35.962854
457301	FOOD LION 198	SUPERMARKET	106	REBECCA DR		HILLSBOROUGH	NC	27278	2575	ORANGE	36.06268	-79.10111	1983-12-04	NA	1983-12-04	TRUE	106 REBECCA DR HILLSBOROUGH NC 27278	-79.1013961	36.0619868
624723	FOOD LION 1544	SUPERMARKET	104	NC 54	STE A	CARRBORO	NC	27510	1597	ORANGE	35.91766	-79.09442	1998-08-18	NA	1998-08-18	TRUE	104 NC 54 STE A CARRBORO NC 27510	-79.0960209	35.91692
235561	FOOD LION 1608	SUPERMARKET	50000	GOVERNORS DR		CHAPEL HILL	NC	27517	8628	ORANGE	35.85427	-79.02541	1999-08-26	NA	1999-08-26	TRUE	50000 GOVERNORS DR CHAPEL HILL NC 27517	-79.0255697	35.8525286
506254	FOOD LION 2564	SUPERMARKET	101	N SCOTSWOOD BLVD		HILLSBOROUGH	NC	27278	6754	ORANGE	36.08295	-79.08133	2003-08-28	NA	2003-08-28	TRUE	101 N SCOTSWOOD BLVD HILLSBOROUGH NC 27278	-79.0797754	36.0835904
474241	FOOD LION 1480	SUPERMARKET	1720	FORDHAM BLVD		CHAPEL HILL	NC	27514	5808	ORANGE	35.93758	-79.02294	2003-11-12	NA	2003-11-12	TRUE	1720 FORDHAM BLVD CHAPEL HILL NC 27514	-79.0218769	35.936826
646397	HARRIS TEETER 297	SUPER STORE	310	N GREENSBORO ST		CARRBORO	NC	27510	1724	ORANGE	35.91328	-79.0722	1977-05-31	NA	1977-05-31	TRUE	310 N GREENSBORO ST CARRBORO NC 27510	-79.0707727	35.9123793
410929	HARRIS TEETER 117	SUPER STORE	2110	ESTES DR		CHAPEL HILL	NC	27514	7001	ORANGE	35.93499	-79.04391	1988-04-14	NA	1988-04-14	TRUE	2110 ESTES DR CHAPEL HILL NC 27514	-79.0265128	35.9296248
407785	HARRIS TEETER 223	SUPER STORE	1800	MARTIN LUTHER KING JR BLVD		CHAPEL HILL	NC	27514	7415	ORANGE	35.96401	-79.05824	1998-10-14	NA	1998-10-14	TRUE	1800 MARTIN LUTHER KING JR BLVD CHAPEL HILL NC 27514	-79.0586159	35.9683304
553024	HARRIS TEETER 120	SUPER STORE	116	W BARBEE CHAPEL RD		CHAPEL HILL	NC	27517	8119	ORANGE	35.90596	-79.01077	2002-08-20	NA	2002-08-20	TRUE	116 W BARBEE CHAPEL RD CHAPEL HILL NC 27517	-79.0110049	35.9064624
1395240	HILL'S FAMILY ASIAN MARKET LLC	MEDIUM GROCERY STORE	601	W ROSEMARY ST	UNIT 112	CHAPEL HILL	NC	27516	2354	ORANGE	35.91092	-79.06515	2020-03-10	NA	2020-03-10	TRUE	601 W ROSEMARY ST UNIT 112 CHAPEL HILL NC 27516	-79.0653711	35.9108551
1487195	ISLAND TIME EXCURSIONS	SEAFOOD SPECIALTY	719	MATTRESS FACTORY RD		MEBANE	NC	27302	8020	ORANGE	36.08236	-79.2464	2022-02-23	NA	2022-02-23	TRUE	719 MATTRESS FACTORY RD MEBANE NC 27302	-79.2463704	36.0823381
1483848	KAW THOO LEI GROCERY ASIAN MARKET	MEDIUM GROCERY STORE	630	WEAVER DAIRY RD	STE 104	CHAPEL HILL	NC	27514	1479	ORANGE	35.96241	-79.03501	2021-12-21	NA	2021-12-21	TRUE	630 WEAVER DAIRY RD STE 104 CHAPEL HILL NC 27514	-79.0348969	35.9623995
1191558	LA NUEVA GUADALUPANA LLC 2	MEDIUM GROCERY STORE	265	S ELLIOTT RD		CHAPEL HILL	NC	27514	5831	ORANGE	35.93211	-79.02766	2015-04-10	NA	2015-04-10	TRUE	265 S ELLIOTT RD CHAPEL HILL NC 27514	-79.0258581	35.9331154
1194895	LA NUEVA GUADALUPANA LLC 1	MEDIUM GROCERY STORE	407	W ROSEMARY ST		CHAPEL HILL	NC	27516	2307	ORANGE	35.91151	-79.06287	2015-05-19	NA	2015-05-19	TRUE	407 W ROSEMARY ST CHAPEL HILL NC 27516	-79.0627622	35.9112868
299994	LOWES FOOD STORE 167	SUPERMARKET	11312	HWY 15/501 NORTH		CHAPEL HILL	NC	27514		ORANGE	35.84483	-79.09059	1999-01-20	NA	1999-01-20	TRUE	11312 HWY 15/501 NORTH CHAPEL HILL NC 27514	-79.089373	35.8455694
1393306	MYO HTET ASIAN MARKET LLC	SMALL GROCERY STORE	1821	N FORDHAM BLVD		CHAPEL HILL	NC	27514	2202	ORANGE	35.94642	-79.00968	2020-03-18	2022-10-31	2020-03-18	FALSE	1821 N FORDHAM BLVD CHAPEL HILL NC 27514	-79.0097884	35.9466742
1321071	STEVE'S GARDEN MARKET AND BUTCHERY	MEDIUM GROCERY STORE	610	N CHURTON ST		HILLSBOROUGH	NC	27278	2103	ORANGE	36.08319	-79.0995	2018-06-19	NA	2018-06-19	TRUE	610 N CHURTON ST HILLSBOROUGH NC 27278	-79.0993005	36.0832206
1071194	THE FRESH MARKET 094	SUPERMARKET	1200-A	RALEIGH RD		CHAPEL HILL	NC	27517	4417	ORANGE	35.90789	-79.02378	2012-08-14	NA	2012-08-14	TRUE	1200-A RALEIGH RD CHAPEL HILL NC 27517	-79.02621	35.90775
1333915	TIENDA LAGOS MEAT MARKET I I 1	SMALL GROCERY STORE	120	US HIGHWAY 70 E		HILLSBOROUGH	NC	27278	2173	ORANGE	36.08651	-79.1007	2018-09-26	NA	2018-09-26	TRUE	120 US HIGHWAY 70 E HILLSBOROUGH NC 27278	-79.1002331	36.0858911
835561	TRADER JOE'S 745	SUPERMARKET	1800	E FRANKLIN ST		CHAPEL HILL	NC	27514	5858	ORANGE	35.93656	-79.02663	2007-11-07	NA	2007-11-07	TRUE	1800 E FRANKLIN ST CHAPEL HILL NC 27514	-79.0263848	35.9354845
471363	WALMART SUPERCENTER 1191	SUPER STORE	501	HAMPTON PT		HILLSBOROUGH	NC	27278	9012	ORANGE	36.05657	-79.08304	2002-04-11	NA	2002-04-11	TRUE	501 HAMPTON PT HILLSBOROUGH NC 27278	-79.0812743	36.0477659
853009	WEAVER ST MARKET 3	SUPER STORE	228	S CHURTON ST	STE 100	HILLSBOROUGH	NC	27278	2540	ORANGE	36.07357	-79.09936	2008-05-01	NA	2008-05-01	TRUE	228 S CHURTON ST STE 100 HILLSBOROUGH NC 27278	-79.09963	36.0735699
316791	WEAVER STREET MARKET 1	SUPER STORE	101	E WEAVER ST		CARRBORO	NC	27510	2370	ORANGE	35.91115	-79.07219	1988-08-12	NA	1988-08-12	TRUE	101 E WEAVER ST CARRBORO NC 27510	-79.0713711	35.9111141
1230269	WEAVER STREET MARKET 2	SUPER STORE	716	MARKET ST		CHAPEL HILL	NC	27516	9358	ORANGE	35.88011	-79.06585	2016-01-05	NA	2016-01-05	TRUE	716 MARKET ST CHAPEL HILL NC 27516	-79.0662269	35.8801217
1438039	WEGMANS CHAPEL HILL 140	SUPERMARKET	1810	FORDHAM BLVD		CHAPEL HILL	NC	27514	2201	ORANGE	35.94496	-79.00919	2021-01-25	NA	2021-01-25	TRUE	1810 FORDHAM BLVD CHAPEL HILL NC 27514	-79.0103121	35.9452725
699487	WHOLE FOODS MARKET 10008	SUPER STORE	81	S ELLIOTT RD		CHAPEL HILL	NC	27514	5827	ORANGE	35.93416	-79.02835	1992-03-13	NA	1992-03-13	TRUE	81 S ELLIOTT RD CHAPEL HILL NC 27514	-79.0278974	35.9344265
603229	FOOD LION 67	SUPERMARKET	1005	N MADISON BLVD		ROXBORO	NC	27573	4529	PERSON	36.40845	-78.97603	1978-11-06	NA	1978-11-06	TRUE	1005 N MADISON BLVD ROXBORO NC 27573	-78.9771649	36.4088979
347365	FOOD LION 436	SUPERMARKET	2828	DURHAM RD		ROXBORO	NC	27573	6178	PERSON	36.35532	-78.98264	1987-10-13	NA	1987-10-13	TRUE	2828 DURHAM RD ROXBORO NC 27573	-78.9837315	36.355768
1461890	HAWKFIELD MANOR	FARMERS' MARKET	2430	ANTIOCH CHURCH RD		TIMBERLAKE	NC	27583	9240	PERSON	36.33003	-78.93201	2021-08-09	NA	2021-08-09	TRUE	2430 ANTIOCH CHURCH RD TIMBERLAKE NC 27583	-78.9326686	36.3301166
500614	HURDLE MILLS MKT & BUTCHER SHOP	MEDIUM GROCERY STORE	9570	HURDLE MILLS RD		HURDLE MILLS	NC	27541		PERSON	36.2726	-79.05107	2001-06-05	NA	2001-06-05	TRUE	9570 HURDLE MILLS RD HURDLE MILLS NC 27541	-79.0513522	36.2727562
595413	IGA FOOD LINER	SUPERMARKET	1124	N MAIN ST		ROXBORO	NC	27573	4402	PERSON	36.41127	-78.97099	2021-03-03	NA	2021-03-03	TRUE	1124 N MAIN ST ROXBORO NC 27573	-78.9709359	36.4112842
1087987	TWINS MEAT MARKET	LARGE GROCERY STORE	8741	DURHAM RD		TIMBERLAKE	NC	27583	9680	PERSON	36.27703	-78.94952	2013-03-26	NA	2013-03-26	TRUE	8741 DURHAM RD TIMBERLAKE NC 27583	-78.9492637	36.2772069
365968	WALMART S/C 1288	SUPER STORE	1049	DURHAM RD	STE A	ROXBORO	NC	27573	6123	PERSON	36.37752	-78.98285	2002-04-11	NA	2002-04-11	TRUE	1049 DURHAM RD STE A ROXBORO NC 27573	-78.9847397	36.3768553
1326567	372 FOODS LLC	SUPERMARKET	372	N FAYETTEVILLE ST		ASHEBORO	NC	27203	5506	RANDOLPH	35.71101	-79.81269	2018-07-12	NA	2018-07-12	TRUE	372 N FAYETTEVILLE ST ASHEBORO NC 27203	-79.8112013	35.7105349
606976	ALDI 43	SUPERMARKET	1318	E DIXIE DR		ASHEBORO	NC	27203	8870	RANDOLPH	35.69748	-79.78842	2001-05-15	NA	2001-05-15	TRUE	1318 E DIXIE DR ASHEBORO NC 27203	-79.7877762	35.6964176
1290779	ANDELIZ ALTAMONTE DBA EL RANCHERO MEAT CENTER	MEDIUM GROCERY STORE	405	E DIXIE DR	STE C	ASHEBORO	NC	27203	6827	RANDOLPH	35.68862	-79.81181	2017-08-04	NA	2017-08-04	TRUE	405 E DIXIE DR STE C ASHEBORO NC 27203	-79.8121587	35.6891238
1470189	CHARLIE C'S IGA 760	SUPERMARKET	135	NORTH BRADY STREET		RAMSEUR	NC	27316		RANDOLPH	35.73838	-79.6562	2021-09-07	NA	2021-09-07	TRUE	135 NORTH BRADY STREET RAMSEUR NC 27316	-79.6560874	35.7384166
690787	COLONIAL MEAT SERVICE	MEDIUM GROCERY STORE	4846	NC HIGHWAY 62		TRINITY	NC	27370	7700	RANDOLPH	35.86881	-80.03492	1986-05-14	NA	1986-05-14	TRUE	4846 NC HIGHWAY 62 TRINITY NC 27370	-80.0349355	35.8681743
1195879	EL MERCADO MEAT MARKET	MEDIUM GROCERY STORE	537	N FAYETTEVILLE ST		ASHEBORO	NC	27203	4725	RANDOLPH	35.71407	-79.81178	2015-05-04	NA	2015-05-04	TRUE	537 N FAYETTEVILLE ST ASHEBORO NC 27203	-79.8122958	35.7141328
546772	FLOWERS BAKERY OUTLET 475	BAKERY SPECIALTY	2355	N FAYETTEVILLE ST		ASHEBORO	NC	27203	3062	RANDOLPH	35.769	-79.80754	1999-12-20	NA	1999-12-20	TRUE	2355 N FAYETTEVILLE ST ASHEBORO NC 27203	-79.8081148	35.7689241
501816	FOOD LION 47	SUPERMARKET	1327	E DIXON DR		ASHEBORO	NC	27203		RANDOLPH	35.70451	-79.82484	1981-12-02	NA	1981-12-02	TRUE	1327 E DIXON DR ASHEBORO NC 27203	-79.8221726	35.7053627
591255	FOOD LION 387	SUPERMARKET	1020	ALBEMARLE RD		TROY	NC	27371	8684	RANDOLPH	35.34447	-79.91502	1986-06-13	NA	1986-06-13	TRUE	1020 ALBEMARLE RD TROY NC 27371	-79.9134107	35.3477287
527975	FOOD LION 352	SUPERMARKET	1200	N FAYETTEVILLE ST		ASHEBORO	NC	27203		RANDOLPH	35.72539	-79.80917	1986-10-31	NA	1986-10-31	TRUE	1200 N FAYETTEVILLE ST ASHEBORO NC 27203	-79.8080491	35.7251287
332528	FOOD LION 897	SUPERMARKET	10120	S MAIN ST		ARCHDALE	NC	27263	3134	RANDOLPH	35.90056	-79.94761	1990-11-27	NA	1990-11-27	TRUE	10120 S MAIN ST ARCHDALE NC 27263	-79.9469521	35.9000882
704040	FOOD LION 946	SUPERMARKET	103	POINTE SOUTH DR		RANDLEMAN	NC	27317	9520	RANDOLPH	35.80022	-79.81104	1991-01-25	NA	1991-01-25	TRUE	103 POINTE SOUTH DR RANDLEMAN NC 27317	-79.8119018	35.8009085
655157	FOOD LION 1271	SUPERMARKET	434	W SWANNANOA AVE		LIBERTY	NC	27298		RANDOLPH	35.85252	-79.57814	1993-06-30	NA	1993-06-30	TRUE	434 W SWANNANOA AVE LIBERTY NC 27298	-79.5790235	35.853871
383244	FOOD LION 1513	SUPERMARKET	433	NC HIGHWAY 49 S		ASHEBORO	NC	27205	9561	RANDOLPH	35.68159	-79.84298	1999-01-07	NA	1999-01-07	TRUE	433 NC HIGHWAY 49 S ASHEBORO NC 27205	-79.8430669	35.6816523
363332	GALLIMORE PACKING PLANT	MEAT/POULTRY SPECIALTY	5629	GALLIMORE TOWN RD		TRINITY	NC	27370		RANDOLPH	35.74178	-79.99181	2001-10-30	NA	2001-10-30	TRUE	5629 GALLIMORE TOWN RD TRINITY NC 27370	-79.9928952	35.7408427
1415969	LA GUERRERO GORCERY STORE INC	SMALL GROCERY STORE	528	S FAYETTEVILLE ST		ASHEBORO	NC	27203	5702	RANDOLPH	35.7005	-79.81486	2020-09-15	NA	2020-09-15	TRUE	528 S FAYETTEVILLE ST ASHEBORO NC 27203	-79.8152508	35.7005547
1391929	LA INDEPENDENCIA PANADERÍA Y TORTILLERÍA , INC.	BAKERY SPECIALTY	425-A	S FAYETTEVILLE ST.		ASHEBORO	NC	27203		RANDOLPH	35.7016	-79.81441	2020-03-10	NA	2020-03-10	TRUE	425-A S FAYETTEVILLE ST. ASHEBORO NC 27203	-79.807859	35.7432631
1494914	LA LOMA BONITA - JAYLEN INC 3	SMALL GROCERY STORE	5579	US HIGHWAY 64 E		RAMSEUR	NC	27316	8854	RANDOLPH	35.73216	-79.68381	2022-05-05	NA	2022-05-05	TRUE	5579 US HIGHWAY 64 E RAMSEUR NC 27316	-79.6819075	35.7297801
1226110	LA POSADITA 1	MEDIUM GROCERY STORE	325	OLD LIBERTY RD		ASHEBORO	NC	27203	3719	RANDOLPH	35.74117	-79.80425	2021-03-16	NA	2021-03-16	TRUE	325 OLD LIBERTY RD ASHEBORO NC 27203	-79.8042182	35.7412023
1492049	LA TIENDITA MINI MARKET	SMALL GROCERY STORE	3707	US HIGHWAY 220 BUS S		ASHEBORO	NC	27205	0830	RANDOLPH	35.65377	-79.82183	2022-05-19	NA	2022-05-19	TRUE	3707 US HIGHWAY 220 BUS S ASHEBORO NC 27205	-79.8301191	35.6253514
515417	LOWES FOOD STORE 151	SUPERMARKET	737	W DIXIE DR		ASHEBORO	NC	27205	6739	RANDOLPH	35.68723	-79.8256	1974-05-29	NA	1974-05-29	TRUE	737 W DIXIE DR ASHEBORO NC 27205	-79.8256473	35.6863398
545760	LOWES FOOD STORE 136	SUPERMARKET	135	BRADY STREET EXT		RAMSEUR	NC	27316		RANDOLPH	35.7386	-79.65568	1990-06-28	2022-09-13	1990-06-28	FALSE	135 BRADY STREET EXT RAMSEUR NC 27316	-79.65588	35.738284
783732	M & M GROCERY STORE	MEAT/POULTRY SPECIALTY	1129	N FAYETTEVILLE ST		ASHEBORO	NC	27203	4591	RANDOLPH	35.72313	-79.80969	2006-05-10	NA	2006-05-10	TRUE	1129 N FAYETTEVILLE ST ASHEBORO NC 27203	-79.81	35.7236969
730214	SUPERIOR GROCERIES	MEAT/POULTRY SPECIALTY	1410	N FAYETTEVILLE ST	UNIT B	ASHEBORO	NC	27203	3972	RANDOLPH	35.73247	-79.80807	2004-12-13	NA	2004-12-13	TRUE	1410 N FAYETTEVILLE ST UNIT B ASHEBORO NC 27203	-79.80765	35.73249
1515080	TIENDA GUATEMALTECA LA SUPREMA	SMALL GROCERY STORE	2445	N FAYETTEVILLE ST		ASHEBORO	NC	27203	3042	RANDOLPH	35.77275	-79.80853	2022-09-26	NA	2022-09-26	TRUE	2445 N FAYETTEVILLE ST ASHEBORO NC 27203	-79.8085307	35.772736
1348964	TIENDA MEXICANA LOS POTRILLOS 2	MEDIUM GROCERY STORE	2419B	N FAYETTEVILLE ST		ASHEBORO	NC	27203	3003	RANDOLPH	35.77112	-79.80796	2019-04-03	NA	2019-04-03	TRUE	2419B N FAYETTEVILLE ST ASHEBORO NC 27203	-79.8084254	35.7709157
1436743	TIENDA MEXICANA TRES HERMANOS	SMALL GROCERY STORE	118	POINTE SOUTH DR		RANDLEMAN	NC	27317	9520	RANDOLPH	35.80113	-79.81033	2021-05-05	NA	2021-05-05	TRUE	118 POINTE SOUTH DR RANDLEMAN NC 27317	-79.810336	35.801131
467046	WALMART 2704	SUPER STORE	1021	HIGH POINT ST		RANDLEMAN	NC	27317		RANDOLPH	35.81965	-79.82303	1999-03-04	NA	1999-03-04	TRUE	1021 HIGH POINT ST RANDLEMAN NC 27317	-79.8230209	35.8196538
530063	WALMART 1132	SUPER STORE	1226	E DIXIE DR		ASHEBORO	NC	27203		RANDOLPH	35.69222	-79.78956	1999-09-02	NA	1999-09-02	TRUE	1226 E DIXIE DR ASHEBORO NC 27203	-79.7895477	35.6936323
1224287	WALMART NEIGHBORHOOD MARKET 7206	SUPER STORE	10250	S MAIN ST		ARCHDALE	NC	27263	3132	RANDOLPH	35.89914	-79.94565	2015-11-23	NA	2015-11-23	TRUE	10250 S MAIN ST ARCHDALE NC 27263	-79.9460262	35.8980255
879158	ALDI 29	SUPERMARKET	723	W US HIGHWAY 74		ROCKINGHAM	NC	28379	7051	RICHMOND	34.95659	-79.82082	2009-01-15	NA	2009-01-15	TRUE	723 W US HIGHWAY 74 ROCKINGHAM NC 28379	-77.9573704	34.2430492
587178	CATCH-OF-THE-DAY	SEAFOOD SPECIALTY	406	E BROAD AVE		ROCKINGHAM	NC	28379	3755	RICHMOND	34.93359	-79.76958	2003-08-20	NA	2003-08-20	TRUE	406 E BROAD AVE ROCKINGHAM NC 28379	-79.7701601	34.9336532
615189	EDWARDS IGA	LARGE GROCERY STORE	238	AIRPORT RD		ROCKINGHAM	NC	28379	4204	RICHMOND	34.92052	-79.77393	1983-02-15	NA	1983-02-15	TRUE	238 AIRPORT RD ROCKINGHAM NC 28379	-79.7743752	34.9201379
1136472	FLOWERS BAKERY OUTLET 492	BAKERY SPECIALTY	812	E HAMLET AVE		HAMLET	NC	28345	2952	RICHMOND	34.87975	-79.68842	2014-05-12	NA	2014-05-12	TRUE	812 E HAMLET AVE HAMLET NC 28345	-79.6851753	34.8777618
391926	FOOD KING #4	SUPERMARKET	2219	N MAIN ST		ELLERBE	NC	28338	9509	RICHMOND	35.07744	-79.76255	1993-03-30	NA	1993-03-30	TRUE	2219 N MAIN ST ELLERBE NC 28338	-79.762987	35.0781182
323589	FOOD LION 584	SUPERMARKET	803	W HAMLET AVE		HAMLET	NC	28345	2507	RICHMOND	34.89563	-79.70334	1988-05-08	NA	1988-05-08	TRUE	803 W HAMLET AVE HAMLET NC 28345	-79.7046661	34.8962682
647962	FOOD LION 1296	SUPERMARKET	2124	FAYETTEVILLE RD		ROCKINGHAM	NC	28379	4015	RICHMOND	34.94997	-79.74504	1994-12-06	NA	1994-12-06	TRUE	2124 FAYETTEVILLE RD ROCKINGHAM NC 28379	-79.7430545	34.9491479
473139	FOOD LION 930	SUPERMARKET	481	E BROAD AVE		ROCKINGHAM	NC	28379	3754	RICHMOND	34.93287	-79.7677	1997-10-27	NA	1997-10-27	TRUE	481 E BROAD AVE ROCKINGHAM NC 28379	-79.7686375	34.9342722
1447784	HANDYMAN FISH AND PRODUCE MARKET	SEAFOOD SPECIALTY	703	KING ST		HAMLET	NC	28345	2550	RICHMOND	34.89503	-79.69638	2021-05-21	2022-06-16	2021-05-21	FALSE	703 KING ST HAMLET NC 28345	-79.695702	34.8949709
1523939	LA TAPATIA LLC	SMALL GROCERY STORE	528	W HAMLET AVE		HAMLET	NC	28345	2624	RICHMOND	34.8912	-79.70019	2022-11-29	NA	2022-11-29	TRUE	528 W HAMLET AVE HAMLET NC 28345	-79.7005533	34.8923118
816051	MI MORENITA	SMALL GROCERY STORE	205	W BROAD AVE		ROCKINGHAM	NC	28379	3756	RICHMOND	34.93617	-79.77472	2007-03-21	NA	2007-03-21	TRUE	205 W BROAD AVE ROCKINGHAM NC 28379	-79.7756015	34.9363538
591340	PIGGLY WIGGLY 65	SUPERMARKET	105	W HAMLET AVE		HAMLET	NC	28345	2704	RICHMOND	34.88596	-79.69673	1986-05-01	NA	1986-05-01	TRUE	105 W HAMLET AVE HAMLET NC 28345	-79.6978719	34.8870337
1349989	RICHMOND COUNTY DISCOUNT GROCERY	MEDIUM GROCERY STORE	256	MILL RD		ROCKINGHAM	NC	28379	5500	RICHMOND	34.92248	-79.76852	2019-02-08	NA	2019-02-08	TRUE	256 MILL RD ROCKINGHAM NC 28379	-79.7689633	34.9225701
959257	SAVE A LOT 588	SUPERMARKET	1305	EAST BROAD AVE		ROCKINGHAM	NC	28379		RICHMOND	34.92135	-79.74895	2010-06-30	NA	2010-06-30	TRUE	1305 EAST BROAD AVE ROCKINGHAM NC 28379	-79.7465594	34.9219995
1368571	TIENDA MEXICANA Y MAS	SMALL GROCERY STORE	910	E BROAD AVE		ROCKINGHAM	NC	28379	4339	RICHMOND	34.92723	-79.75822	2019-07-24	NA	2019-07-24	TRUE	910 E BROAD AVE ROCKINGHAM NC 28379	-79.7583226	34.9270066
647357	WALMART SUPERCENTER 1010	SUPER STORE	720	E US HIGHWAY 74		ROCKINGHAM	NC	28379	7206	RICHMOND	34.91564	-79.73534	2002-04-11	NA	2002-04-11	TRUE	720 E US HIGHWAY 74 ROCKINGHAM NC 28379	-79.7399626	34.9131743
1461320	A2J MART INC 3366359284	SMALL GROCERY STORE	501	MORGAN RD		EDEN	NC	27288	2523	ROCKINGHAM	36.5144	-79.76086	2021-09-21	NA	2021-09-21	TRUE	501 MORGAN RD EDEN NC 27288	-79.7608626	36.5144105
864636	CARNICERIA EL MERCADITO	MEDIUM GROCERY STORE	659	S VAN BUREN RD		EDEN	NC	27288	5319	ROCKINGHAM	36.49059	-79.73966	2009-03-31	NA	2009-03-31	TRUE	659 S VAN BUREN RD EDEN NC 27288	-79.7403168	36.4905061
1343122	FARA MART 1 INC	MEDIUM GROCERY STORE	2436	S SCALES ST		REIDSVILLE	NC	27320	7009	ROCKINGHAM	36.3211	-79.67235	2018-11-06	NA	2018-11-06	TRUE	2436 S SCALES ST REIDSVILLE NC 27320	-79.6729263	36.3214239
1101627	FLOWERS BAKERY OUTLET 1006	BAKERY SPECIALTY	403	W KINGS HWY	STE C	EDEN	NC	27288	5075	ROCKINGHAM	36.49133	-79.75224	2013-07-24	NA	2013-07-24	TRUE	403 W KINGS HWY STE C EDEN NC 27288	-79.752649	36.4917374
230150	FOOD LION 1192	SUPERMARKET	1605	WAY ST		REIDSVILLE	NC	27320	5748	ROCKINGHAM	36.34082	-79.65885	1979-08-30	NA	1979-08-30	TRUE	1605 WAY ST REIDSVILLE NC 27320	-79.6573153	36.3411734
325591	FOOD LION 243	SUPERMARKET	205	E MEADOW RD	STE 131	EDEN	NC	27288	3415	ROCKINGHAM	36.50962	-79.73941	1983-07-20	NA	1983-07-20	TRUE	205 E MEADOW RD STE 131 EDEN NC 27288	-79.7391988	36.5095909
297311	FOOD LION 576	SUPERMARKET	1130	FREEWAY DR		REIDSVILLE	NC	27320		ROCKINGHAM	36.32389	-79.68578	1988-08-17	NA	1988-08-17	TRUE	1130 FREEWAY DR REIDSVILLE NC 27320	-79.6855096	36.3255753
414422	FOOD LION 951	SUPERMARKET	824-E	S VAN BUREN RD		EDEN	NC	27288		ROCKINGHAM	36.48478	-79.73914	1991-04-19	NA	1991-04-19	TRUE	824-E S VAN BUREN RD EDEN NC 27288	-79.7466533	36.5124727
475820	FOOD LION 1456	SUPERMARKET	5200	US BUSINESS HWY 29		REIDSVILLE	NC	27320		ROCKINGHAM	36.38007	-79.66312	1998-05-14	NA	1998-05-14	TRUE	5200 US BUSINESS HWY 29 REIDSVILLE NC 27320	-79.6644747	36.3548586
556091	FOOD LION 1460	SUPERMARKET	614	BURTON ST		MADISON	NC	27025	1522	ROCKINGHAM	36.40189	-79.97298	1998-10-14	NA	1998-10-14	TRUE	614 BURTON ST MADISON NC 27025	-79.9730363	36.4027598
1129801	GORAYA FOOD LAND	SMALL GROCERY STORE	713	CHURCH ST		EDEN	NC	27288	3168	ROCKINGHAM	36.50603	-79.76864	2014-01-30	NA	2014-01-30	TRUE	713 CHURCH ST EDEN NC 27288	-79.7686813	36.5064138
1003403	LA AUTENTICA	SMALL GROCERY STORE	104	TURNER DR	STE B	REIDSVILLE	NC	27320	5700	ROCKINGHAM	36.33899	-79.65474	2022-06-03	NA	2022-06-03	TRUE	104 TURNER DR STE B REIDSVILLE NC 27320	-79.654937	36.3392898
1523386	LA PLAZA	SMALL GROCERY STORE	419	S 2ND AVE		MAYODAN	NC	27027	2803	ROCKINGHAM	36.4053	-79.96999	2022-11-22	NA	2022-11-22	TRUE	419 S 2ND AVE MAYODAN NC 27027	-79.970117	36.4049539
469012	LOWES FOOD STORE 159	SUPERMARKET	1537	FREEWAY DR STE 300		REIDSVILLE	NC	27320	7160	ROCKINGHAM	36.33825	-79.69324	1996-09-19	NA	1996-09-19	TRUE	1537 FREEWAY DR STE 300 REIDSVILLE NC 27320	-79.69485	36.33928
1140477	MARKET SQUARE FARMER'S MARKET	FARMERS' MARKET	303	S SCALES ST		REIDSVILLE	NC	27320	3837	ROCKINGHAM	36.35862	-79.66424	2014-04-03	NA	2014-04-03	TRUE	303 S SCALES ST REIDSVILLE NC 27320	-79.6640029	36.3586088
852987	RICHARD'S MEATS & THINGS	MEAT/POULTRY SPECIALTY	1403	S SCALES ST		REIDSVILLE	NC	27320	5634	ROCKINGHAM	36.34263	-79.66363	2008-06-04	NA	2008-06-04	TRUE	1403 S SCALES ST REIDSVILLE NC 27320	-79.6631697	36.3427092
800455	ROSS GROCERY & HARDWARE	SMALL GROCERY STORE	983	NC HIGHWAY 87		REIDSVILLE	NC	27320	9700	ROCKINGHAM	36.28406	-79.55628	2007-09-17	2022-03-01	2007-09-17	FALSE	983 NC HIGHWAY 87 REIDSVILLE NC 27320	-79.556261	36.2844529
967728	SAVE A LOT 597	SUPERMARKET	640	S VAN BUREN RD		EDEN	NC	27288		ROCKINGHAM	36.49251	-79.74017	2010-08-24	NA	2010-08-24	TRUE	640 S VAN BUREN RD EDEN NC 27288	-79.739155	36.4924095
1328055	STEVENS ABATTOIR	MEAT/POULTRY SPECIALTY	281	SISK MILL LOOP		MADISON	NC	27025	7580	ROCKINGHAM	36.4114	-79.99545	2018-08-10	NA	2018-08-10	TRUE	281 SISK MILL LOOP MADISON NC 27025	-79.9954728	36.4115816
311863	WALMART SUPERCENTER 1558	SUPER STORE	304	E ARBOR LN		EDEN	NC	27288	5396	ROCKINGHAM	36.48968	-79.73504	2002-04-11	NA	2002-04-11	TRUE	304 E ARBOR LN EDEN NC 27288	-79.7345982	36.4875842
767772	WALMART SUPERCENTER 3304	SUPER STORE	1624	NC # 14 HWY		REIDSVILLE	NC	27320		ROCKINGHAM	36.38537	-79.66553	2005-09-29	NA	2005-09-29	TRUE	1624 NC # 14 HWY REIDSVILLE NC 27320	-79.667226	36.383482
775488	WALMART SUPERCENTER 3305	SUPER STORE	6711	NC HIGHWAY 135		MAYODAN	NC	27027	8487	ROCKINGHAM	36.41735	-79.93533	2005-12-21	NA	2005-12-21	TRUE	6711 NC HIGHWAY 135 MAYODAN NC 27027	-79.9497519	36.411981
292440	ALDI 89	SUPERMARKET	115	AVALON DR		SALISBURY	NC	28146	7001	ROWAN	35.65046	-80.45595	1998-11-23	NA	1998-11-23	TRUE	115 AVALON DR SALISBURY NC 28146	-80.4573829	35.6493539
1050158	ALDI 117	SUPERMARKET	920	JAKE ALEXANDER BLVD W		SALISBURY	NC	28147	1219	ROWAN	35.66894	-80.4994	2012-03-15	NA	2012-03-15	TRUE	920 JAKE ALEXANDER BLVD W SALISBURY NC 28147	-80.4987975	35.6695242
1280391	BILLY ASIAN MARKET	MEDIUM GROCERY STORE	2350	S US 29 HWY		CHINA GROVE	NC	28023	8687	ROWAN	35.54382	-80.59748	2017-05-12	NA	2017-05-12	TRUE	2350 S US 29 HWY CHINA GROVE NC 28023	-80.597849	35.544004
1268474	CARNICERIA ACAPULCO INC.	MEDIUM GROCERY STORE	1321	N CANNON BLVD		KANNAPOLIS	NC	28083	2874	ROWAN	35.51348	-80.61	2017-01-30	NA	2017-01-30	TRUE	1321 N CANNON BLVD KANNAPOLIS NC 28083	-80.6102721	35.5133434
1319042	CARNICERIA LA RAZA	MEDIUM GROCERY STORE	2141	STATESVILLE BLVD		SALISBURY	NC	28147	1417	ROWAN	35.69507	-80.51863	2018-05-23	NA	2018-05-23	TRUE	2141 STATESVILLE BLVD SALISBURY NC 28147	-80.5187528	35.6942858
1411277	CASA EL PAISANO	SMALL GROCERY STORE	1403	N MAIN ST		KANNAPOLIS	NC	28081	2371	ROWAN	35.51408	-80.61407	2020-08-27	NA	2020-08-27	TRUE	1403 N MAIN ST KANNAPOLIS NC 28081	-80.6140061	35.5140817
1370578	CASA LATINA	SMALL GROCERY STORE	793	AIRPORT RD		SALISBURY	NC	28147	8906	ROWAN	35.63874	-80.52905	2019-08-06	NA	2019-08-06	TRUE	793 AIRPORT RD SALISBURY NC 28147	-80.529048	35.6385448
1047970	FATHER & SON PRODUCE MARKET, LLC	LARGE GROCERY STORE	1774	SHERRILLS FORD RD		SALISBURY	NC	28147	8079	ROWAN	35.66722	-80.52853	2012-06-26	NA	2012-06-26	TRUE	1774 SHERRILLS FORD RD SALISBURY NC 28147	-80.5267718	35.6650125
498563	FLOWERS BAKERY OUTLET 478	BAKERY SPECIALTY	1405	N MAIN ST		SALISBURY	NC	28144	3721	ROWAN	35.67875	-80.45499	1999-12-20	NA	1999-12-20	TRUE	1405 N MAIN ST SALISBURY NC 28144	-80.4544246	35.6786463
689161	FOOD LION 381	SUPERMARKET	968	W MAIN ST	HWY 52	ROCKWELL	NC	28138	9401	ROWAN	35.56057	-80.41524	1986-07-03	NA	1986-07-03	TRUE	968 W MAIN ST HWY 52 ROCKWELL NC 28138	-80.4141345	35.5608533
628412	FOOD LION 2228	SUPERMARKET	1408	NORTH MAIN STRETT		CHINA GROVE	NC	28023		ROWAN	35.57796	-80.56505	1986-08-27	NA	1986-08-27	TRUE	1408 NORTH MAIN STRETT CHINA GROVE NC 28023	-80.563813	35.5779443
515253	FOOD LION 435	SUPERMARKET	2104	STATESVILLE BLVD		SALISBURY	NC	28147	1410	ROWAN	35.69477	-80.51669	1987-02-10	NA	1987-02-10	TRUE	2104 STATESVILLE BLVD SALISBURY NC 28147	-80.5166687	35.6959818
677619	FOOD LION 547	SUPERMARKET	313	SALISBURY AVE & JEFFERSON		SPENCER	NC	28159		ROWAN	35.69313	-80.42516	1988-12-05	NA	1988-12-05	TRUE	313 SALISBURY AVE & JEFFERSON SPENCER NC 28159	-122.9575779	49.2193251
422622	FOOD LION 10	SUPERMARKET	525	JAKE ALEXANDER BLVD W		SALISBURY	NC	28147	1370	ROWAN	35.66093	-80.50046	1990-05-23	NA	1990-05-23	TRUE	525 JAKE ALEXANDER BLVD W SALISBURY NC 28147	-80.5019046	35.6616478
514335	FOOD LION 1	SUPERMARKET	123	MAHALEY AVE		SALISBURY	NC	28144	2448	ROWAN	35.68571	-80.48138	1991-08-22	NA	1991-08-22	TRUE	123 MAHALEY AVE SALISBURY NC 28144	-80.4807961	35.6840859
436707	FOOD LION 1417	SUPERMARKET	251	FAITH RD		SALISBURY	NC	28146	7005	ROWAN	35.6525	-80.45815	1997-07-30	NA	1997-07-30	TRUE	251 FAITH RD SALISBURY NC 28146	-80.4616809	35.6524452
761388	FOOD LION 2650	SUPERMARKET	1460	S MAIN ST		CHINA GROVE	NC	28023	8646	ROWAN	35.55775	-80.59493	2005-07-28	NA	2005-07-28	TRUE	1460 S MAIN ST CHINA GROVE NC 28023	-80.5958285	35.5587931
1520988	FOOD LION 2263	SUPERMARKET	11745	STATESVILLE BLVD		CLEVELAND	NC	27013	9419	ROWAN	35.72869	-80.69382	2022-09-30	NA	2022-09-30	TRUE	11745 STATESVILLE BLVD CLEVELAND NC 27013	-80.6940031	35.7287806
408198	HARRIS TEETER 178	SUPER STORE	850	JAKE ALEXANDER BLVD W		SALISBURY	NC	28144		ROWAN	35.64272	-80.48119	1997-01-23	NA	1997-01-23	TRUE	850 JAKE ALEXANDER BLVD W SALISBURY NC 28144	-80.4970406	35.6680315
481255	IGA 601	SUPERMARKET	11745	STATESVILLE BLVD	STE A	CLEVELAND	NC	27013	9419	ROWAN	35.72863	-80.68765	2001-12-31	NA	2001-12-31	TRUE	11745 STATESVILLE BLVD STE A CLEVELAND NC 27013	-80.6940031	35.7287806
717135	INLAND POINT FRESH SEAFOOD	SEAFOOD SPECIALTY	940	W INNES ST		SALISBURY	NC	28144	4037	ROWAN	35.67493	-80.47929	1992-05-11	NA	1992-05-11	TRUE	940 W INNES ST SALISBURY NC 28144	-80.4789844	35.6749887
971679	LA ALCANCIA	SUPERMARKET	3023	S MAIN ST		SALISBURY	NC	28147	7904	ROWAN	35.64168	-80.50902	2010-10-21	NA	2010-10-21	TRUE	3023 S MAIN ST SALISBURY NC 28147	-80.5093053	35.6412263
801826	LATIN MIX	SMALL GROCERY STORE	931	S FULTON ST		SALISBURY	NC	28144	5361	ROWAN	35.66268	-80.48289	2006-10-02	2022-03-01	2006-10-02	FALSE	931 S FULTON ST SALISBURY NC 28144	-80.4828594	35.6626966
945655	LUPITAS VARIEDADES SUPERMARKET	MEDIUM GROCERY STORE	1740	N MAIN ST		CHINA GROVE	NC	28023	8448	ROWAN	35.58472	-80.55666	2010-04-23	NA	2010-04-23	TRUE	1740 N MAIN ST CHINA GROVE NC 28023	-80.5563666	35.5846493
1425641	MAIN STREET MARKETPLACE	SMALL GROCERY STORE	308	S MAIN ST		CHINA GROVE	NC	28023	2424	ROWAN	35.56869	-80.58205	2020-11-25	NA	2020-11-25	TRUE	308 S MAIN ST CHINA GROVE NC 28023	-80.5824235	35.5688001
1283812	MCLAUGHLIN'S GROCERY 1	SMALL GROCERY STORE	1210	W MONROE ST		SALISBURY	NC	28144	3934	ROWAN	35.67387	-80.48615	2017-06-15	NA	2017-06-15	TRUE	1210 W MONROE ST SALISBURY NC 28144	-80.4859412	35.6740308
1487030	SALISBURY SEAFOOD MARKET 1	SEAFOOD SPECIALTY	912	S SALISBURY AVE		SPENCER	NC	28159	2015	ROWAN	35.68518	-80.43953	2022-03-01	NA	2022-03-01	TRUE	912 S SALISBURY AVE SPENCER NC 28159	-80.4394107	35.6854686
887389	SIMPLY GOOD NATURAL FOODS	SMALL GROCERY STORE	128	E INNES ST		SALISBURY	NC	28144	5008	ROWAN	35.66666	-80.46899	2009-05-22	NA	2009-05-22	TRUE	128 E INNES ST SALISBURY NC 28144	-80.4687844	35.6669087
775033	STONE SEAFOOD	SEAFOOD SPECIALTY	123	COLUMBUS ST		CHINA GROVE	NC	28023	2145	ROWAN	35.55279	-80.58591	2006-04-28	NA	2006-04-28	TRUE	123 COLUMBUS ST CHINA GROVE NC 28023	-80.5860027	35.5526626
723013	WALMART S/C 1552	SUPER STORE	323	S ARLINGTON ST		SALISBURY	NC	28144	5163	ROWAN	35.65717	-80.46482	2002-09-17	NA	2002-09-17	TRUE	323 S ARLINGTON ST SALISBURY NC 28144	-80.4663732	35.6550187
524685	ALDI 07	SUPERMARKET	1920	E MAIN ST		ALBEMARLE	NC	28001	5334	STANLY	35.34837	-80.16306	2003-10-02	NA	2003-10-02	TRUE	1920 E MAIN ST ALBEMARLE NC 28001	-80.1637465	35.3478106
1172959	CHICK-A-RAY POULTRY & EGG CO., INC.	MEAT/POULTRY SPECIALTY	24877	THOMPSON RD		ALBEMARLE	NC	28001	7467	STANLY	35.31976	-80.25479	2014-11-24	NA	2014-11-24	TRUE	24877 THOMPSON RD ALBEMARLE NC 28001	-80.2553714	35.3193731
559071	CORNER SUPERMARKET	LARGE GROCERY STORE	1105	W MAIN ST		ALBEMARLE	NC	28001	4633	STANLY	35.34954	-80.21054	1980-10-30	NA	1980-10-30	TRUE	1105 W MAIN ST ALBEMARLE NC 28001	-80.2103012	35.3492334
412355	D & M PACKING CO	MEAT/POULTRY SPECIALTY	687	MORGAN RD		ALBEMARLE	NC	28001	5653	STANLY	35.33709	-80.21053	1996-05-10	NA	1996-05-10	TRUE	687 MORGAN RD ALBEMARLE NC 28001	-80.2103884	35.3368445
409528	FOOD LION 251	SUPERMARKET	2000	US HIGHWAY 52 N		ALBEMARLE	NC	28001	8506	STANLY	35.38773	-80.19443	1970-01-21	NA	1970-01-21	TRUE	2000 US HIGHWAY 52 N ALBEMARLE NC 28001	-80.1942192	35.3884507
413367	FOOD LION 30	SUPERMARKET	833	NC 24 27 BYP E		ALBEMARLE	NC	28001	5359	STANLY	35.34815	-80.1684	1974-08-13	NA	1974-08-13	TRUE	833 NC 24 27 BYP E ALBEMARLE NC 28001	-80.1683245	35.3481557
576998	FOOD LION 345	SUPERMARKET	1004	MAIN ST W		LOCUST	NC	28097	9774	STANLY	35.25429	-80.43794	1986-06-23	NA	1986-06-23	TRUE	1004 MAIN ST W LOCUST NC 28097	-80.4379545	35.255344
335636	FOOD LION 445	SUPERMARKET	542	FORK RD		NORWOOD	NC	28128	8445	STANLY	35.21699	-80.11087	1987-04-01	NA	1987-04-01	TRUE	542 FORK RD NORWOOD NC 28128	-80.111713	35.216412
281211	FOOD LION 735	SUPERMARKET	230	ALONZO RD		OAKBORO	NC	28129	7804	STANLY	35.22391	-80.32169	1991-10-09	NA	1991-10-09	TRUE	230 ALONZO RD OAKBORO NC 28129	-80.3209108	35.223356
571906	FOOD LION 766	SUPERMARKET	410	W CHURCH ST		RICHFIELD	NC	28137	5718	STANLY	35.47152	-80.26741	1996-08-23	NA	1996-08-23	TRUE	410 W CHURCH ST RICHFIELD NC 28137	-80.2675008	35.4732051
599587	HARRIS TEETER 078	SUPER STORE	817	N 1ST ST		ALBEMARLE	NC	28001	3307	STANLY	35.36162	-80.19913	1971-04-19	NA	1971-04-19	TRUE	817 N 1ST ST ALBEMARLE NC 28001	-80.1999289	35.3619707
365809	INGLES MARKETS 100	SUPERMARKET	636	EAST ST	HWY 24-27 BYPASS	ALBEMARLE	NC	28001	4128	STANLY	35.36114	-80.18936	1987-12-22	NA	1987-12-22	TRUE	636 EAST ST HWY 24-27 BYPASS ALBEMARLE NC 28001	-80.173867	35.3422798
1115488	STANLY COMMONS FARMERS' MARKET	FARMERS' MARKET	1000	N 1ST ST		ALBEMARLE	NC	28001	2819	STANLY	35.36578	-80.19788	2013-08-28	NA	2013-08-28	TRUE	1000 N 1ST ST ALBEMARLE NC 28001	-80.1967388	35.3662848
681193	WALMART SUPERCENTER 1133	SUPER STORE	781	LEONARD AVE		ALBEMARLE	NC	28001	5257	STANLY	35.34112	-80.17728	2002-04-11	NA	2002-04-11	TRUE	781 LEONARD AVE ALBEMARLE NC 28001	-80.175749	35.3400032
905593	WALMART SUPERCENTER 5747	SUPER STORE	1876	W MAIN ST		LOCUST	NC	28097		STANLY	35.25462	-80.45076	2009-07-02	NA	2009-07-02	TRUE	1876 W MAIN ST LOCUST NC 28097	-80.4571621	35.2564424
673402	FOOD LION 432	SUPERMARKET	705	S MAIN ST		KING	NC	27021	9018	STOKES	36.26279	-80.36099	1986-09-30	NA	1986-09-30	TRUE	705 S MAIN ST KING NC 27021	-80.360819	36.2623679
333243	FOOD LION 1090	SUPERMARKET	1072	N MAIN ST		WALNUT COVE	NC	27052	9312	STOKES	36.3108	-80.1395	1992-05-04	NA	1992-05-04	TRUE	1072 N MAIN ST WALNUT COVE NC 27052	-80.1386278	36.3117432
771739	FOOD LION 2639	SUPERMARKET	6370	NC HWY 66		KING	NC	27021		STOKES	36.30214	-80.32921	2005-11-10	NA	2005-11-10	TRUE	6370 NC HWY 66 KING NC 27021	-80.3316681	36.3015486
467071	INGLES MARKETS 109	SUPERMARKET	802	S. MAIN ST.		WALNUT COVE	NC	27052		STOKES	36.2806	-80.14528	1986-07-02	NA	1986-07-02	TRUE	802 S. MAIN ST. WALNUT COVE NC 27052	-80.1440359	36.2807358
1108450	JOHN BROWN'S COUNTRY STORE	SMALL GROCERY STORE	4732	HWY 66 SOUTH		KING	NC	27021		STOKES	36.34615	-80.33057	2013-09-06	NA	2013-09-06	TRUE	4732 HWY 66 SOUTH KING NC 27021	-80.323055	36.3858419
239483	LOWES FOOD STORE 121	SUPERMARKET	614G	S MAIN ST		KING	NC	27021	9016	STOKES	36.26669	-80.36068	1977-10-27	NA	1977-10-27	TRUE	614G S MAIN ST KING NC 27021	-80.36282	36.2663079
1274302	WALMART 6789	SUPER STORE	204	INGRAM DR		KING	NC	27021		STOKES	36.26542	-80.36501	2017-02-13	NA	2017-02-13	TRUE	204 INGRAM DR KING NC 27021	-80.3650037	36.2658191
1323156	ALDI 127	SUPERMARKET	1215	STATE ST		MOUNT AIRY	NC	27030	5276	SURRY	36.47799	-80.61961	2018-05-17	NA	2018-05-17	TRUE	1215 STATE ST MOUNT AIRY NC 27030	-80.6193794	36.47781
678492	COMBS BUTCHER SHOPPE	LARGE GROCERY STORE	153	S BRIDGE ST		ELKIN	NC	28621	3466	SURRY	36.24245	-80.84981	1994-04-01	NA	1994-04-01	TRUE	153 S BRIDGE ST ELKIN NC 28621	-80.8496931	36.2425784
1044978	EL AHORRO TIENDA HISPANA LLC	MEDIUM GROCERY STORE	1019	N BRIDGE ST		ELKIN	NC	28621	2405	SURRY	36.26166	-80.84886	2012-04-09	NA	2012-04-09	TRUE	1019 N BRIDGE ST ELKIN NC 28621	-80.8490443	36.2615293
441825	FOOD LION 288	SUPERMARKET	1136	W PINE ST		MOUNT AIRY	NC	27030	3443	SURRY	36.50137	-80.63274	1930-01-01	NA	1930-01-01	TRUE	1136 W PINE ST MOUNT AIRY NC 27030	-80.6336455	36.5027621
244026	FOOD LION 1347	SUPERMARKET	692	S ANDY GRIFFITH PKWY	STE 112	MOUNT AIRY	NC	27030	4018	SURRY	36.48669	-80.61584	1976-09-02	NA	1976-09-02	TRUE	692 S ANDY GRIFFITH PKWY STE 112 MOUNT AIRY NC 27030	-80.6175155	36.4859695
250314	FOOD LION 1352	SUPERMARKET	1526	N BRIDGE ST		ELKIN	NC	28621	2202	SURRY	36.27197	-80.8532	1985-05-01	NA	1985-05-01	TRUE	1526 N BRIDGE ST ELKIN NC 28621	-80.8515309	36.2717759
708400	FOOD LION 441	SUPERMARKET	1215	W LEBANON ST		MOUNT AIRY	NC	27030	2227	SURRY	36.52549	-80.62446	1986-12-30	NA	1986-12-30	TRUE	1215 W LEBANON ST MOUNT AIRY NC 27030	-80.6255805	36.5253166
301737	FOOD LION 944	SUPERMARKET	647	S KEY ST		PILOT MOUNTAIN	NC	27041	9600	SURRY	36.37925	-80.47874	1990-12-04	NA	1990-12-04	TRUE	647 S KEY ST PILOT MOUNTAIN NC 27041	-80.4794929	36.3802419
310312	FOOD LION 2103	SUPERMARKET	600	E ATKINS ST		DOBSON	NC	27017	8705	SURRY	36.3945	-80.71503	2003-11-12	NA	2003-11-12	TRUE	600 E ATKINS ST DOBSON NC 27017	-80.715811	36.3940667
1094465	HAWKS' PRODUCE	FRUITS/VEG SPECIALTY	523	N BRIDGE ST		ELKIN	NC	28621	3410	SURRY	36.25146	-80.84995	2013-06-11	NA	2013-06-11	TRUE	523 N BRIDGE ST ELKIN NC 28621	-80.8499309	36.2518631
463053	INGLES MARKETS 115	SUPERMARKET	2095	N BRIDGE ST		ELKIN	NC	28621	2107	SURRY	36.28685	-80.85273	1989-06-06	NA	1989-06-06	TRUE	2095 N BRIDGE ST ELKIN NC 28621	-80.8539523	36.2857404
1253542	LOS AMIGOS CARNICERIA	MEDIUM GROCERY STORE	936	W PINE ST		MOUNT AIRY	NC	27030	3439	SURRY	36.50045	-80.62768	2016-08-16	NA	2016-08-16	TRUE	936 W PINE ST MOUNT AIRY NC 27030	-80.6276185	36.5006537
766912	LOWES FOODS 222	SUPERMARKET	715	W INDEPENDENCE BLVD		MOUNT AIRY	NC	27030	3576	SURRY	36.50049	-80.61926	2005-09-21	NA	2005-09-21	TRUE	715 W INDEPENDENCE BLVD MOUNT AIRY NC 27030	-80.6179483	36.4992621
1448033	MAYBERRY IGA 848	SUPERMARKET	1810	WESTFIELD RD		MOUNT AIRY	NC	27030	5544	SURRY	36.48542	-80.58839	2021-04-01	NA	2021-04-01	TRUE	1810 WESTFIELD RD MOUNT AIRY NC 27030	-80.5883237	36.4854036
536227	MT AIRY MEAT CENTER	LARGE GROCERY STORE	133	OLD BUCK SHOALS RD		MOUNT AIRY	NC	27030	7597	SURRY	36.48083	-80.58475	2019-03-08	NA	2019-03-08	TRUE	133 OLD BUCK SHOALS RD MOUNT AIRY NC 27030	-80.5843324	36.4803135
732004	SUPERMERCADO ESMERALDO II	SMALL GROCERY STORE	746	WORTH ST		MOUNT AIRY	NC	27030	6686	SURRY	36.48957	-80.61067	2004-11-10	NA	2004-11-10	TRUE	746 WORTH ST MOUNT AIRY NC 27030	-80.610666	36.4898359
1245543	SUPERMERCADO LA LUPITA INC	MEDIUM GROCERY STORE	121	S CRUTCHFIELD ST		DOBSON	NC	27017	8808	SURRY	36.39452	-80.72324	2016-05-23	NA	2016-05-23	TRUE	121 S CRUTCHFIELD ST DOBSON NC 27017	-80.7230442	36.3945893
1381372	UNIVERSAL TIENDA Y CARNICERIA LLC	MEDIUM GROCERY STORE	542	N RENFRO ST		MOUNT AIRY	NC	27030	3728	SURRY	36.50496	-80.60706	2020-01-10	NA	2020-01-10	TRUE	542 N RENFRO ST MOUNT AIRY NC 27030	-80.607058	36.50495
328215	WALMART 1039	SUPER STORE	2241	ROCKFORD ST		MOUNT AIRY	NC	27030	5262	SURRY	36.47191	-80.61853	1997-10-10	NA	1997-10-10	TRUE	2241 ROCKFORD ST MOUNT AIRY NC 27030	-80.6186422	36.4718464
440105	ABARROTES Y NOVEDADES OLEA	MEDIUM GROCERY STORE	803	STATESVILLE RD		NORTH WILKESBORO	NC	28659	4716	WILKES	36.16454	-81.12757	2013-08-27	NA	2013-08-27	TRUE	803 STATESVILLE RD NORTH WILKESBORO NC 28659	-81.1290448	36.1646216
1297019	ALDI 66013	SUPERMARKET	1915	US HIGHWAY 421		WILKESBORO	NC	28697	2281	WILKES	36.15001	-81.19908	2017-09-02	NA	2017-09-02	TRUE	1915 US HIGHWAY 421 WILKESBORO NC 28697	-81.199422	36.1484473
1477426	APPLEBRANDYPRIMECUTS	SMALL GROCERY STORE	106	CHESTNUT ST		NORTH WILKESBORO	NC	28659	4400	WILKES	36.1619	-81.13565	2021-11-22	NA	2021-11-22	TRUE	106 CHESTNUT ST NORTH WILKESBORO NC 28659	-81.1354865	36.1624697
1396003	BRUSHY MOUNTAIN IGA 847	SUPERMARKET	2759	STATESVILLE RD		NORTH WILKESBORO	NC	28659	9122	WILKES	36.139	-81.10201	2020-02-03	NA	2020-02-03	TRUE	2759 STATESVILLE RD NORTH WILKESBORO NC 28659	-81.1019365	36.1389868
753699	COUNTRY SQUARE FRESH PRODUCE	SMALL GROCERY STORE	122	COUNTRY SQUARE DR		WILKESBORO	NC	28697	8708	WILKES	36.11433	-81.16921	2005-07-05	NA	2005-07-05	TRUE	122 COUNTRY SQUARE DR WILKESBORO NC 28697	-81.1690328	36.1163135
330475	DAVID'S MARKET	MEDIUM GROCERY STORE	1504	BOONE TRL		N WILKESBORO	NC	28659	8924	WILKES	36.16334	-81.18774	1930-01-01	NA	1930-01-01	TRUE	1504 BOONE TRL N WILKESBORO NC 28659	-81.187627	36.1635568
415485	FLOWERS BAKERY OUTLET 489	BAKERY SPECIALTY	802	N MORAVIAN ST		WILKESBORO	NC	28697	2338	WILKES	36.14538	-81.16559	2004-08-19	NA	2004-08-19	TRUE	802 N MORAVIAN ST WILKESBORO NC 28697	-81.1654042	36.1456812
692964	FOOD LION 1048	SUPERMARKET	23B	SPARTA RD		NORTH WILKESBORO	NC	28659	3117	WILKES	36.18134	-81.14744	1992-05-06	NA	1992-05-06	TRUE	23B SPARTA RD NORTH WILKESBORO NC 28659	-81.1490146	36.1803349
514511	FOOD LION 1677	SUPERMARKET	2931	N NC HIGHWAY 16		MILLERS CREEK	NC	28651	9041	WILKES	36.18748	-81.23859	2000-11-28	NA	2000-11-28	TRUE	2931 N NC HIGHWAY 16 MILLERS CREEK NC 28651	-81.239008	36.1883098
744932	FOOD LION 2582	SUPERMARKET	1300	WESTWOOD LN		WILKESBORO	NC	28697		WILKES	36.13193	-81.1667	2005-03-02	NA	2005-03-02	TRUE	1300 WESTWOOD LN WILKESBORO NC 28697	-81.1665671	36.1326719
395362	JUST $AVE 137	SUPERMARKET	101	MARKET PLACE DR		N WILKESBORO	NC	28659	3152	WILKES	36.18435	-81.15036	1989-07-21	2022-09-13	1989-07-21	FALSE	101 MARKET PLACE DR N WILKESBORO NC 28659	-81.1499191	36.1839535
1014901	LOWES FOODS 250	SUPERMARKET	1826	W US HIGHWAY 421	STE C	WILKESBORO	NC	28697	2381	WILKES	36.15029	-81.1945	2011-07-19	NA	2011-07-19	TRUE	1826 W US HIGHWAY 421 STE C WILKESBORO NC 28697	-81.1955391	36.1516778
1477739	MOFFITT-TOOLAN FAMILY FARM STORE	FARMERS' MARKET	155	S RECREATION RD		WILKESBORO	NC	28697	9151	WILKES	36.14229	-81.2877	2021-11-03	NA	2021-11-03	TRUE	155 S RECREATION RD WILKESBORO NC 28697	-81.2871551	36.1422157
1478773	NINE ASIAN AFRICAN GROCERY STORE	SMALL GROCERY STORE	303	S CHERRY ST		WILKESBORO	NC	28697	2820	WILKES	36.1422	-81.16022	2022-03-03	NA	2022-03-03	TRUE	303 S CHERRY ST WILKESBORO NC 28697	-81.1602183	36.1422301
737001	RANDY'S PRODUCE	FRUITS/VEG SPECIALTY	5085	BOONE TRL		MILLERS CREEK	NC	28651		WILKES	36.18678	-81.23429	2019-04-22	NA	2019-04-22	TRUE	5085 BOONE TRL MILLERS CREEK NC 28651	-81.2344575	36.1866393
1360967	ROCK CREEK IGA 846	SUPERMARKET	4913	ELKIN HWY 268		NORTH WILKESBORO	NC	28659	8608	WILKES	36.21087	-81.05805	2019-04-03	NA	2019-04-03	TRUE	4913 ELKIN HWY 268 NORTH WILKESBORO NC 28659	-81.0581225	36.2108839
1239782	SAN LUIS	SMALL GROCERY STORE	75	SPARTA RD		NORTH WILKESBORO	NC	28659	3195	WILKES	36.18516	-81.15001	2016-04-12	NA	2016-04-12	TRUE	75 SPARTA RD NORTH WILKESBORO NC 28659	-81.150214	36.1856702
357288	WALMART SUPERCENTER 1290	SUPER STORE	1801	US HIGHWAY 421		WILKESBORO	NC	28697	2279	WILKES	36.15025	-81.19214	2002-04-11	NA	2002-04-11	TRUE	1801 US HIGHWAY 421 WILKESBORO NC 28697	-81.1942126	36.1479367
1193453	WILKES COUNTY FARMERS MARKET	FARMERS' MARKET	700	CBD LOOP	832 MAIN STREET	NORTH WILKESBORO	NC	28659		WILKES	36.15987	-81.14967	2015-04-09	NA	2015-04-09	TRUE	700 CBD LOOP 832 MAIN STREET NORTH WILKESBORO NC 28659	-81.145029	36.1591638
1448082	DISH PACKING CO INC	MEAT/POULTRY SPECIALTY	1041	DISHER RD		YADKINVILLE	NC	27055	6866	YADKIN	36.09388	-80.65768	2021-07-01	NA	2021-07-01	TRUE	1041 DISHER RD YADKINVILLE NC 27055	-80.6573302	36.0940139
1433142	DON JUAN TIENDA MEXICANA	LARGE GROCERY STORE	136	BEROTH ST		YADKINVILLE	NC	27055	7679	YADKIN	36.12001	-80.66217	2021-01-20	NA	2021-01-20	TRUE	136 BEROTH ST YADKINVILLE NC 27055	-80.6620401	36.1200542
666416	FOOD LION 1293	SUPERMARKET	616	S STATE ST		YADKINVILLE	NC	27055	8197	YADKIN	36.12534	-80.66005	1981-09-03	NA	1981-09-03	TRUE	616 S STATE ST YADKINVILLE NC 27055	-80.6613033	36.1245829
608593	FOOD LION 613	SUPERMARKET	101	VALLEY DR		JONESVILLE	NC	28642	2620	YADKIN	36.23892	-80.8314	1988-07-11	NA	1988-07-11	TRUE	101 VALLEY DR JONESVILLE NC 28642	-80.8318103	36.2386609
717137	FOOTHILLS MEAT CENTER	SUPERMARKET	224	S BRIDGE ST		JONESVILLE	NC	28642	2528	YADKIN	36.2305	-80.84055	2002-06-12	NA	2002-06-12	TRUE	224 S BRIDGE ST JONESVILLE NC 28642	-80.840936	36.2301581
456123	LOWES FOOD STORE 164	SUPERMARKET	948	S STATE ST		YADKINVILLE	NC	27055	6765	YADKIN	36.11644	-80.65997	1978-06-15	NA	1978-06-15	TRUE	948 S STATE ST YADKINVILLE NC 27055	-80.6612166	36.1164129
1448035	YADKI RIVER IGA 849	SUPERMARKET	403	E MAIN ST		BOONVILLE	NC	27011	8771	YADKIN	36.2323	-80.70079	2021-04-01	NA	2021-04-01	TRUE	403 E MAIN ST BOONVILLE NC 27011	-80.700587	36.232596
