# Supplementary material for: Combining Straight‐Line and Map‐Based Distances to Investigate the Connection Between Proximity to Healthy Foods and Disease
Source: Stat Med. 2025 Apr 14;44(7):e70054. doi: 10.1002/sim.70054 (PMC11995689; doi:10.1002/sim.70054)
Supplement: Supplementary file 3 — Data S3. Supporting Information. [file SIM-44-0-s001.zip › Data Files/Data6-American-Community-Survey/piedmont_triad_acs_data.csv]

GEOID	NAME	INCOME	PERC_POVERTY	PERC_SNAP	PERC_CAR	PERC_PUBLIC_TRANSIT	PERC_INSURED	PERC_COLLEGE	PERC_FEM_HEAD	PERC_WHITE	PERC_BLACK	PERC_NATIVE	PERC_ASIAN	PERC_HAWAIIAN
37001020100	Census Tract 201, Alamance County, North Carolina	36719	0.318159688412853	0.22852680895367	0.828066416711302	0	0.820350535540409	0.623859649122807	0.33411488862837	0.590068159688413	0.228578383641675	0.00413826679649464	0.00632911392405063	0
37001020200	Census Tract 202, Alamance County, North Carolina	32018	0.288351534061362	0.341820496499045	0.803268765133172	0	0.737389495579823	0.274637127578304	0.260822510822511	0.411718952553798	0.345864661654135	0	0.00959294788695878	0
37001020300	Census Tract 203, Alamance County, North Carolina	36364	0.249107024738722	0.274251069900143	0.797872340425532	0.0291695264241592	0.768091017330335	0.389115368935997	0.535992663915635	0.547905328439438	0.324136185293001	0.00215162637640805	0.0106315656246045	0
37001020400	Census Tract 204, Alamance County, North Carolina	32839	0.306471494607088	0.349867139061116	0.752702702702703	0.0168918918918919	0.725784238714614	0.426252646436133	0.569128262076624	0.209785932721713	0.60045871559633	0	0	0.0105504587155963
37001020501	Census Tract 205.01, Alamance County, North Carolina	44731	0.268279274326553	0.103046014257939	0.8825	0	0.821127144023959	0.538952745849298	0.359398496240601	0.682820582630003	0.131500136128505	0.00626191124421454	0.00789545330792268	0
37001020502	Census Tract 205.02, Alamance County, North Carolina	38664	0.266941015089163	0.247940074906367	0.823717948717949	0	0.798353909465021	0.342245989304813	0.541792547834844	0.471072114066356	0.320811625993968	0	0	0
37001020601	Census Tract 206.01, Alamance County, North Carolina	98643	0.0053781512605042	0.00673148840688108	0.899783705839942	0	0.94890756302521	0.785743887277248	0.00437636761487965	0.970420168067227	0.00773109243697479	0.0080672268907563	0.00739495798319328	0
37001020602	Census Tract 206.02, Alamance County, North Carolina	76250	0.0841423948220065	0.113744075829384	0.84678076609617	0	0.924474959612278	0.830019880715706	0.312849162011173	0.861622892983144	0.0944727557820463	0	0.0180321442571541	0.00156801254410035
37001020701	Census Tract 207.01, Alamance County, North Carolina	59942	0.070820878362842	0.118888317035512	0.835327908089995	0	0.868705449528627	0.6414686825054	0.293333333333333	0.775968814492089	0.119468011923871	0	0.00550332492547581	0
37001020702	Census Tract 207.02, Alamance County, North Carolina	62656	0.191928054397894	0.148768014876801	0.874561403508772	0	0.8567668348322	0.632528070772372	0.375954198473282	0.54507567449002	0.372888791401623	0.00548365869708269	0.0467207720991445	0
37001020801	Census Tract 208.01, Alamance County, North Carolina	45781	0.16390423572744	0.256024096385542	0.960059171597633	0	0.858809085328422	0.284101599247413	0.268733850129199	0.744014732965009	0.149171270718232	0	0.0362185389809699	0
37001020802	Census Tract 208.02, Alamance County, North Carolina	32969	0.338722983006105	0.354049719326383	0.770237121831562	0	0.724563714191636	0.405923836389281	0.492817679558011	0.579240340537001	0.313032089063523	0	0.00360183366077276	0
37001020901	Census Tract 209.01, Alamance County, North Carolina	44922	0.270438548998376	0.117814052519517	0.819859961807766	0.00190961171228517	0.799404439631835	0.578270509977827	0.300170068027211	0.731456415809421	0.0858148348673525	0	0.0181375203031944	0
37001020902	Census Tract 209.02, Alamance County, North Carolina	71301	0.117663899227025	0.0680977054034049	0.913566739606127	0.00109409190371991	0.806775768016078	0.53550178500595	0.0518331226295828	0.806470083023189	0.0606928141998282	0.00200400801603206	0	0
37001021000	Census Tract 210, Alamance County, North Carolina	28795	0.408079142621599	0.372537313432836	0.767750497677505	0	0.733992855179994	0.368932038834951	0.451086956521739	0.501646542261251	0.291437980241493	0.0562568605927552	0.00384193194291987	0
37001021101	Census Tract 211.01, Alamance County, North Carolina	51034	0.208829712683952	0.235563703024748	0.82277318640955	0	0.82375613174492	0.560542797494781	0.478947368421053	0.684653118430273	0.227750525578136	0.0133146461107218	0.0206727400140154	0
37001021102	Census Tract 211.02, Alamance County, North Carolina	44342	0.226347305389222	0.153679653679654	0.779699248120301	0	0.868626274745051	0.473433782712133	0.451136363636364	0.715378079864061	0.178136505239309	0	0	0
37001021201	Census Tract 212.01, Alamance County, North Carolina	37243	0.284881534411433	0.185093780848963	0.796272765777213	0	0.793719443399774	0.440097057931453	0.255509641873278	0.575968409176382	0.246145167356149	0.000752162467092892	0	0
37001021204	Census Tract 212.04, Alamance County, North Carolina	63255	0.123694592712926	0.123853211009174	0.903333333333333	0	0.869384934346925	0.576195059351941	0.202521008403361	0.791014751899866	0.109298167188198	0.00514081358962897	0.00268216361198033	0
37001021205	Census Tract 212.05, Alamance County, North Carolina	63778	0.0879377431906615	0.059002169197397	0.87316715542522	0	0.924112368318377	0.673609129814551	0.252601702932829	0.690003889537145	0.245429793854531	0.0058343057176196	0.0231427460132244	0
37001021206	Census Tract 212.06, Alamance County, North Carolina	61310	0.185446445145721	0.111054508405502	0.811692969870875	0	0.90340488527017	0.584583083383323	0.332916926920675	0.656365655070318	0.22279792746114	0.0035159141376758	0	0
37001021207	Census Tract 212.07, Alamance County, North Carolina	73125	0.180313064419025	0.144837144837145	0.890251021599533	0	0.9262492474413	0.632040050062578	0.10989010989011	0.801324503311258	0.114689945815774	0.00632149307645996	0	0
37001021300	Census Tract 213, Alamance County, North Carolina	58929	0.154133423866916	0.151579846285226	0.819268110530247	0.00261389096340553	0.864685908319185	0.520350212967345	0.281297134238311	0.616151376921777	0.295658050346342	0.00794053049501605	0.0121642169285352	0.000675789829363068
37001021400	Census Tract 214, Alamance County, North Carolina	57586	0.202802646944336	0.113392857142857	0.908091908091908	0	0.847022187621643	0.423368740515933	0.0604166666666667	0.913974309069677	0.0342545737641105	0	0.00233553912028026	0
37001021500	Census Tract 215, Alamance County, North Carolina	71711	0.0878504672897196	0.108333333333333	0.885499207606973	0	0.866251298026999	0.570677731673582	0.18511263467189	0.894704049844237	0.0463136033229491	0	0	0
37001021600	Census Tract 216, Alamance County, North Carolina	55914	0.19124952235384	0.127353815659068	0.841094916459296	0.0103092783505155	0.864431879375337	0.593072289156626	0.291018998272884	0.839526117393646	0.105950457727518	0.00296176628971459	0.0156165858912224	0
37001021701	Census Tract 217.01, Alamance County, North Carolina	102955	0.0272285251215559	0.0124223602484472	0.861694424330195	0	0.976012965964344	0.824286288701246	0.0318352059925094	0.940119760479042	0.0280491648282383	0.00283643239836117	0.0110305704380712	0
37001021702	Census Tract 217.02, Alamance County, North Carolina	93302	0.173015873015873	0.0169971671388102	0.758424299952539	0	0.970421155729677	0.794379224475276	0.178717598908595	0.880812817506839	0.0853849159828058	0.00175849941383353	0.0269636576787808	0
37001021703	Census Tract 217.03, Alamance County, North Carolina	75956	0.214515552377547	0.102799650043745	0.743332044839582	0	0.876832320343225	0.674083769633508	0.311463046757164	0.666784327567949	0.0681256618425697	0	0.174373455700671	0
37001021801	Census Tract 218.01, Alamance County, North Carolina	63173	0.167678958785249	0.120891364902507	0.85597302504817	0	0.9140625	0.495569412536922	0.532035685320357	0.922559652928416	0.0546637744034707	0	0	0
37001021802	Census Tract 218.02, Alamance County, North Carolina	39878	0.173393520977164	0.164035689773507	0.835955056179775	0	0.839883165161976	0.483128834355828	0.147702407002188	0.957514604354753	0.0188528943175783	0	0	0
37001021803	Census Tract 218.03, Alamance County, North Carolina	49569	0.108265027322404	0.130546075085324	0.88787023977433	0	0.870218579234973	0.460959548447789	0.211666666666667	0.944672131147541	0.0228825136612022	0.00307377049180328	0	0
37001021901	Census Tract 219.01, Alamance County, North Carolina	52361	0.172180801491146	0.139016018306636	0.918890633176347	0	0.879077353215284	0.572040883613584	0.304840370751802	0.840167753960857	0.0857409133271202	0	0.0118825722273998	0
37001021902	Census Tract 219.02, Alamance County, North Carolina	73199	0.0923850903270066	0.0745486313337216	0.739972337482711	0	0.863480448204894	0.572057898049087	0.116596638655462	0.891607592042076	0.0759204207637777	0	0	0
37001022001	Census Tract 220.01, Alamance County, North Carolina	67212	0.115702479338843	0.0858550316678395	0.803500846979108	0	0.855371900826446	0.583064516129032	0.302287581699346	0.84681227863046	0.0817591499409681	0	0.0106257378984652	0
37001022002	Census Tract 220.02, Alamance County, North Carolina	60000	0.125338753387534	0.0659154929577465	0.838834951456311	0	0.853708323882967	0.501398818775256	0.0286885245901639	0.73509485094851	0.170731707317073	0.00925925925925926	0.003613369467028	0.0004516711833785
37033930100	Census Tract 9301, Caswell County, North Carolina	49129	0.153598713309208	0.241343126967471	0.8014440433213	0	0.805388017691998	0.464512711864407	0.365967365967366	0.494571773220748	0.461198230800161	0.00241254523522316	0	0
37033930200	Census Tract 9302, Caswell County, North Carolina	41250	0.287225705329154	0.259166248116524	0.808104886769964	0	0.861295357003512	0.426843186487103	0.406146179401993	0.453101736972705	0.470802315963606	0.00181968569065343	0.0100909842845327	0.0021505376344086
37033930300	Census Tract 9303, Caswell County, North Carolina	48942	0.275491113189897	0.212790697674419	0.840934371523915	0	0.863423760523854	0.414072632944228	0.11448275862069	0.757249766136576	0.16955098222638	0.00233863423760524	0	0
37033930400	Census Tract 9304, Caswell County, North Carolina	49500	0.248380129589633	0.196300102774923	0.902519167579409	0	0.83585313174946	0.389460932768019	0.615830115830116	0.637968144640551	0.337925096857512	0	0.00172191132156694	0
37033930500	Census Tract 9305, Caswell County, North Carolina	50619	0.0923556942277691	0.137957317073171	0.794952681388013	0	0.884555865057258	0.365744507729862	0.101694915254237	0.678118229650263	0.302383163107397	0.00309501702259362	0.00464252553389044	0
37033930600	Census Tract 9306, Caswell County, North Carolina	57292	0.154410224177666	0.169658367110596	0.650943396226415	0.00613207547169811	0.882793017456359	0.38722786647315	0.191666666666667	0.757896924355777	0.232543640897756	0	0.00519534497090607	0
37057060101	Census Tract 601.01, Davidson County, North Carolina	60280	0.0283651366683858	0.08582995951417	0.885582010582011	0	0.906703053044516	0.68457368161656	0.18895966029724	0.750810165444312	0.184547160156916	0	0.0567968616749105	0
37057060102	Census Tract 601.02, Davidson County, North Carolina	73566	0.0786402100962941	0.054359722728931	0.916785004260153	0.000568020448736154	0.944290506052209	0.602254428341385	0.198979591836735	0.971582628971145	0.018216263480035	0	0.00422617312736811	0
37057060201	Census Tract 602.01, Davidson County, North Carolina	64464	0.0774561761108846	0.0801770782095425	0.863312368972746	0	0.863024867509172	0.535850081477458	0.100238663484487	0.885650224215247	0.0668569099062373	0.00591112922951488	0.0256828373420302	0
37057060202	Census Tract 602.02, Davidson County, North Carolina	61129	0.0878533231474408	0.0632244467860906	0.957826439578264	0	0.889437689969605	0.429657794676806	0.174887892376682	0.962006079027356	0.0212765957446809	0.00493920972644377	0	0
37057060203	Census Tract 602.03, Davidson County, North Carolina	70347	0.145325203252033	0.170656028368794	0.870339685169843	0	0.893462059620596	0.547846889952153	0.284507042253521	0.932757452574526	0.0188008130081301	0	0	0
37057060301	Census Tract 603.01, Davidson County, North Carolina	76078	0.095694799658994	0.0686220254565578	0.897843942505133	0	0.935894714497983	0.627344222625529	0.0968921389396709	0.883464232646996	0.105497771173848	0	0.00530672893228614	0
37057060302	Census Tract 603.02, Davidson County, North Carolina	83672	0.0507144858503783	0.0162429378531073	0.905671296296296	0	0.964415802745867	0.582819722650231	0.0917225950782998	0.936396749789857	0.0123283833006444	0.00952647800504343	0	0
37057060303	Census Tract 603.03, Davidson County, North Carolina	72328	0.118537200504414	0.113924050632911	0.855377574370709	0	0.942446043165468	0.583563535911602	0.35609756097561	0.966261473579757	0.00843463160506078	0	0.00223269660133962	0
37057060304	Census Tract 603.04, Davidson County, North Carolina	76786	0.138156028368794	0.157456472369417	0.928571428571429	0	0.906666666666667	0.503404084901882	0.168567807351077	0.982978723404255	0.00482269503546099	0	0	0
37057060400	Census Tract 604, Davidson County, North Carolina	71304	0.141853153319771	0.0969555035128806	0.803683385579937	0	0.836138339189939	0.467090216010165	0.26264800861141	0.860551137414463	0.0534492324764195	0	0.0712039948215276	0
37057060500	Census Tract 605, Davidson County, North Carolina	57700	0.0906858114490837	0.118194509073988	0.915506035283194	0	0.925023786869648	0.433899176954733	0.208854667949952	0.978651048554695	0	0.00963536746646514	0	0
37057060601	Census Tract 606.01, Davidson County, North Carolina	56944	0.119638826185102	0.144753476611884	0.893998063891578	0	0.898606115107914	0.550597329585383	0.180967238689548	0.923561151079137	0.0159622302158273	0.0110161870503597	0.0143884892086331	0
37057060602	Census Tract 606.02, Davidson County, North Carolina	61319	0.0672862453531599	0.14622641509434	0.909520062942565	0	0.874258160237389	0.534571723426213	0.161764705882353	0.97700296735905	0.0178041543026706	0.00519287833827893	0	0
37057060700	Census Tract 607, Davidson County, North Carolina	36763	0.298300165837479	0.310886075949367	0.758620689655172	0.00530503978779841	0.793551003853174	0.455065100031756	0.386476868327402	0.581423646319205	0.395051713648347	0	0.0018251875887244	0
37057060800	Census Tract 608, Davidson County, North Carolina	27077	0.37832463335819	0.374930050363738	0.825964912280702	0	0.831568579167693	0.415206857994782	0.63544536271809	0.477764565992866	0.485136741973841	0.00214030915576694	0.0111771700356718	0
37057060900	Census Tract 609, Davidson County, North Carolina	33940	0.187323375050464	0.209729233593391	0.802736098852604	0	0.799295774647887	0.435976463995517	0.268069533394328	0.809856422196352	0.155025223127668	0.00213426464881645	0.00232828870779977	0
37057061000	Census Tract 610, Davidson County, North Carolina	41759	0.248902706656913	0.194254445964432	0.879646017699115	0.000884955752212389	0.826831935836675	0.406456734585869	0.427963094393187	0.711019824968744	0.182889801750313	0	0.0194677621003751	0
37057061100	Census Tract 611, Davidson County, North Carolina	50521	0.12718316166592	0.137787056367432	0.832780358327804	0	0.88984051978736	0.570492496300993	0.188076650106458	0.954068241469816	0.0322251385243511	0.00364537766112569	0	0
37057061201	Census Tract 612.01, Davidson County, North Carolina	40421	0.232376747608536	0.307313064913722	0.795750216825672	0	0.761736571008094	0.333481251386732	0.320441988950276	0.775397172423845	0.090074333187582	0.00714181606179857	0.0906573385803819	0
37057061202	Census Tract 612.02, Davidson County, North Carolina	55064	0.0711777848707309	0.103501945525292	0.726666666666667	0	0.871050111714012	0.483843171046963	0.155425219941349	0.957229492499202	0.00702202361953399	0.003830194701564	0	0.002872646026173
37057061300	Census Tract 613, Davidson County, North Carolina	37273	0.241323210412147	0.268015170670038	0.862464183381089	0	0.821041214750542	0.472297297297297	0.44258872651357	0.685346807533303	0.259072117593018	0.0105649977032614	0	0
37057061400	Census Tract 614, Davidson County, North Carolina	26780	0.44097995545657	0.586206896551724	0.597080291970803	0	0.735089645078668	0.257582827811479	0.375	0.626296522269677	0.349603416717511	0.00152532031726663	0.00183038438071995	0
37057061500	Census Tract 615, Davidson County, North Carolina	36250	0.312944030497314	0.365455287872601	0.740444951511694	0.033656588705077	0.774463007159905	0.417927170868347	0.352975839717148	0.625691765889653	0.315780647325172	0.00335401643468053	0.00385711889988261	0
37057061600	Census Tract 616, Davidson County, North Carolina	28250	0.356024506466984	0.265170407315046	0.933830382106244	0.000931966449207828	0.822328114363513	0.437125748502994	0.448351648351648	0.74642614023145	0.220217835262083	0	0.0112321307011573	0
37057061701	Census Tract 617.01, Davidson County, North Carolina	60591	0.128631498470948	0.166501976284585	0.859315589353612	0	0.835642081617372	0.462483311081442	0.110249784668389	0.989359750504495	0.00532012474775271	0.00183452577508714	0	0
37057061702	Census Tract 617.02, Davidson County, North Carolina	52991	0.134877171021749	0.154591243703991	0.837090909090909	0	0.84947582537944	0.493934538796063	0.174967234600262	0.955718979815365	0.0381786887810984	0.00610233140353622	0	0
37057061703	Census Tract 617.03, Davidson County, North Carolina	59466	0.115461346633416	0.151028277634961	0.853496681980602	0.00459418070444104	0.877123861117951	0.436565867222802	0.0576687116564417	0.902240827382418	0.0632849051957646	0	0	0
37057061802	Census Tract 618.02, Davidson County, North Carolina	61969	0.17555526000798	0.147706079820962	0.811962987442168	0.00561797752808989	0.852107993084187	0.460573476702509	0.13571048430016	0.920601143769118	0.020348450591834	0.0481447000930975	0	0
37057061803	Census Tract 618.03, Davidson County, North Carolina	50906	0.184479054779807	0.212860310421286	0.875434530706837	0.0237543453070684	0.864393125671321	0.44853228962818	0.271648873072361	0.686195826645265	0.186998394863563	0.0107009095773141	0.0476190476190476	0
37057061804	Census Tract 618.04, Davidson County, North Carolina	58675	0.114383897889053	0.1781098546042	0.873949579831933	0	0.907380134184258	0.532637655417407	0.156928213689482	0.941417116674849	0.0417280314187531	0.00850924562264768	0.00310914743904435	0
37057061901	Census Tract 619.01, Davidson County, North Carolina	56274	0.17064131485659	0.113616268788683	0.858015267175573	0	0.867386400257815	0.452526238711252	0.255251432208784	0.970858154886492	0.000161004669135405	0	0	0.00692320077282241
37057061902	Census Tract 619.02, Davidson County, North Carolina	49306	0.0742984050070664	0.098718557190318	0.924074963959635	0.000961076405574243	0.921663638199071	0.491034836065574	0.056203605514316	0.987230646448524	0.00139664804469274	0	0.00897845171588188	0
37057062001	Census Tract 620.01, Davidson County, North Carolina	50699	0.14982347749338	0.148488120950324	0.84987012987013	0.00311688311688312	0.868049426301853	0.4589674723963	0.280087527352298	0.983009708737864	0.00375110326566637	0.00176522506619594	0	0
37057062002	Census Tract 620.02, Davidson County, North Carolina	45271	0.196333687566419	0.158466453674121	0.90719696969697	0.00568181818181818	0.891699604743083	0.362186788154898	0.275462962962963	0.984090325891712	0.0023094688221709	0.00102643058763151	0	0.00205286117526302
37059080100	Census Tract 801, Davie County, North Carolina	49008	0.174431073513642	0.131316603643864	0.778693025809995	0.014552443712246	0.772803247373448	0.400643891969236	0.323636363636364	0.892967085010656	0.0410845370589628	0.0143263083116268	0.00438077196305944	0
37059080200	Census Tract 802, Davie County, North Carolina	65767	0.082470344567878	0.0514918190567854	0.768494342906876	0	0.914517040105442	0.575824175824176	0.12884455527847	0.914893617021277	0.0165693842967426	0	0.0116738843908868	0
37059080300	Census Tract 803, Davie County, North Carolina	88607	0.0652621937256698	0.0474828375286041	0.898109243697479	0	0.972292191435768	0.698243506980934	0.142147734326505	0.939871636077018	0.0329917802049319	0.00157639905416057	0.0077693953383628	0
37059080400	Census Tract 804, Davie County, North Carolina	72470	0.102468367558598	0.0652400835073069	0.846120313862249	0	0.924355777223608	0.634214969048959	0.217584369449378	0.970338104127774	0.01949802945447	0.00228168429786351	0.000414851690520639	0
37059080500	Census Tract 805, Davie County, North Carolina	45658	0.225249169435216	0.144952058657642	0.780104712041885	0.00333174678724417	0.84487594390507	0.48062015503876	0.17831541218638	0.757756056098598	0.174883127921802	0.000212494687632809	0	0
37059080600	Census Tract 806, Davie County, North Carolina	56552	0.135964912280702	0.179359430604982	0.711456859971711	0	0.881153510049519	0.517501988862371	0.106007067137809	0.775099262620533	0.163641520136132	0	0	0
37059080700	Census Tract 807, Davie County, North Carolina	46769	0.133146950899878	0.172182468694097	0.820802005012531	0.00292397660818713	0.798471160528145	0.376648285782786	0.367697594501718	0.788394718554552	0.0903405142460042	0.000347463516330785	0	0
37067000100	Census Tract 1, Forsyth County, North Carolina	92778	0.262589928057554	0.137327188940092	0.689017341040462	0.0393063583815029	0.848201438848921	0.651221039448967	0.764705882352941	0.602177140029688	0.344383968332509	0.00197921820880752	0.0425531914893617	0
37067000200	Census Tract 2, Forsyth County, North Carolina	NA	0.624324324324324	0.324543610547667	0.714285714285714	0.137662337662338	0.672955974842767	0.541882109617373	0.0310077519379845	0.539982030548068	0.448337825696316	0	0.00898472596585804	0
37067000301	Census Tract 3.01, Forsyth County, North Carolina	21029	0.448292220113852	0.52989449003517	0.70917225950783	0.0984340044742729	0.777987718469532	0.472772277227723	0.611032531824611	0.0694378837978271	0.917335852621634	0	0	0
37067000302	Census Tract 3.02, Forsyth County, North Carolina	25694	0.470037453183521	0.267053701015965	0.541577825159915	0.0341151385927505	0.803995006242197	0.446768060836502	0.450934579439252	0.146067415730337	0.812734082397004	0	0	0
37067000400	Census Tract 4, Forsyth County, North Carolina	31438	0.374733475479744	0.439742410303588	0.737301587301587	0.0428571428571429	0.74708686440678	0.336322869955157	0.645705521472393	0.145391949152542	0.71530720338983	0.00291313559322034	0	0.0550847457627119
37067000500	Census Tract 5, Forsyth County, North Carolina	16250	0.573492981007432	0.495124593716143	0.694945848375451	0.155234657039711	0.800165152766309	0.327039274924471	0.730392156862745	0.124277456647399	0.813790255986788	0	0	0
37067000600	Census Tract 6, Forsyth County, North Carolina	19375	0.569908079342042	0.544072948328267	0.55982905982906	0.237179487179487	0.797779922779923	0.308659217877095	0.577319587628866	0.069015444015444	0.863899613899614	0.00386100386100386	0	0
37067000700	Census Tract 7, Forsyth County, North Carolina	14375	0.620936639118457	0.51219512195122	0.463373083475298	0.160136286201022	0.781267217630854	0.312606473594549	0.89010989010989	0.0164473684210526	0.974232456140351	0	0	0
37067000801	Census Tract 8.01, Forsyth County, North Carolina	NA	0.725352112676056	0.747474747474748	0.478102189781022	0.0389294403892944	0.895537876167416	0.461722488038278	0.519540229885057	0.213766862677274	0.667243168453822	0.0013836042891733	0.00726392251815981	0
37067000802	Census Tract 8.02, Forsyth County, North Carolina	15573	0.583333333333333	0.477794793261868	0.561342592592593	0.0497685185185185	0.797078562968812	0.287069988137604	0.553306342780027	0.431442080378251	0.498817966903073	0	0.0220646178092987	0
37067000900	Census Tract 9, Forsyth County, North Carolina	40227	0.403503081414207	0.188567674113009	0.694337194337194	0.055984555984556	0.762036524626453	0.585052728106373	0.287719298245614	0.637244050913116	0.245434421693415	0.00442722744881018	0.0285002767017156	0
37067001000	Census Tract 10, Forsyth County, North Carolina	31274	0.354088833540888	0.0946714950853595	0.760130414531905	0	0.742424242424242	0.614880367092757	0.407228915662651	0.779991697799917	0.146533831465338	0	0.024906600249066	0
37067001100	Census Tract 11, Forsyth County, North Carolina	64940	0.259453781512605	0.0798580301685892	0.840038314176245	0.0239463601532567	0.901260504201681	0.787571337983513	0.328828828828829	0.714150047483381	0.264482431149098	0.00427350427350427	0.00712250712250712	0
37067001200	Census Tract 12, Forsyth County, North Carolina	131083	0.0375128468653649	0.0196531791907514	0.872266973532796	0	0.958376156217883	0.830094043887147	0.184466019417476	0.881404174573055	0.0853889943074004	0	0.00521821631878558	0
37067001300	Census Tract 13, Forsyth County, North Carolina	92500	0.34384858044164	0.0831265508684863	0.458567415730337	0.0252808988764045	0.953464947622885	0.809069212410501	0.414364640883978	0.746978243352135	0.17344883158743	0.0024174053182917	0.0580177276390008	0
37067001400	Census Tract 14, Forsyth County, North Carolina	28289	0.350971599402093	0.324036095159967	0.711553175210406	0.0726855394032135	0.69878446486807	0.482606565409113	0.61251372118551	0.286652078774617	0.613512035010941	0	0.00984682713347921	0
37067001500	Census Tract 15, Forsyth County, North Carolina	29050	0.384668989547038	0.329277022190408	0.77326565143824	0.0761421319796954	0.780888477556687	0.357568533969011	0.480854197349043	0.337575196668209	0.487043035631652	0	0	0
37067001601	Census Tract 16.01, Forsyth County, North Carolina	38516	0.27515299877601	0.267041461700632	0.836683417085427	0.0376884422110553	0.830368023397514	0.510653665583243	0.754480286738351	0.0207165488666829	0.933950767730929	0	0.00365586156470875	0
37067001602	Census Tract 16.02, Forsyth County, North Carolina	22188	0.615407764068613	0.54695652173913	0.780429594272076	0.124105011933174	0.805052005943536	0.395191122071517	0.728174603174603	0.104606240713224	0.855869242199108	0	0.00237741456166419	0
37067001700	Census Tract 17, Forsyth County, North Carolina	41719	0.361543909348442	0.24964471814306	0.76668290306868	0.0457866536775451	0.819786096256685	0.526799387442573	0.460473167916907	0.226628895184136	0.705205382436261	0	0.00318696883852691	0
37067001800	Census Tract 18, Forsyth County, North Carolina	22746	0.424553039332539	0.327513966480447	0.820634920634921	0.0492063492063492	0.762074708541518	0.398895027624309	0.5810147299509	0.192005710206995	0.693314299310017	0	0	0
37067001901	Census Tract 19.01, Forsyth County, North Carolina	26607	0.584615384615385	0.365656565656566	0.654991243432574	0.0367775831873905	0.716867469879518	0.386986301369863	0.408163265306122	0.524096385542169	0.324096385542169	0	0.00963855421686747	0
37067001902	Census Tract 19.02, Forsyth County, North Carolina	47250	0.226869455006337	0.100282485875706	0.838196286472148	0	0.850443599493029	0.68921568627451	0.29903536977492	0.804182509505703	0.186945500633714	0	0	0
37067002001	Census Tract 20.01, Forsyth County, North Carolina	33750	0.382269215128101	0.264254385964912	0.838939857288481	0.0295616717635066	0.76860512403416	0.409499358151476	0.304878048780488	0.411142740951606	0.413582757218381	0	0.0150467669784465	0
37067002002	Census Tract 20.02, Forsyth County, North Carolina	28060	0.313545942532365	0.13189448441247	0.857142857142857	0.0332046332046332	0.751815598358068	0.458913983661701	0.312638580931264	0.640856153604029	0.299338999055713	0.000629524708844822	0	0
37067002100	Census Tract 21, Forsyth County, North Carolina	63973	0.112	0.0583501006036217	0.82741617357002	0.0108481262327416	0.872	0.708333333333333	0.245161290322581	0.86261040235525	0.0883218842001963	0	0.0171736997055937	0
37067002200	Census Tract 22, Forsyth County, North Carolina	71767	0.094984802431611	0.0411478072550081	0.836080586080586	0.0128205128205128	0.923505572441743	0.737539212269083	0.117268041237113	0.845162919929275	0.110886587522102	0	0.0383935337206365	0
37067002501	Census Tract 25.01, Forsyth County, North Carolina	176875	0.0288794763188294	0	0.865168539325843	0	0.976126299576434	0.955579058699101	0.0359477124183007	0.97073546399692	0.00693107431651906	0	0.00770119368502118	0
37067002502	Census Tract 25.02, Forsyth County, North Carolina	144375	0.00680503572643756	0.00424088210347752	0.866013071895425	0	0.98873335609423	0.931732580037665	0.0595399188092016	0.933991153453556	0.0156515821708064	0	0.011228308948622	0
37067002601	Census Tract 26.01, Forsyth County, North Carolina	114886	0.105827672506257	0.0058187863674148	0.865519937451134	0	0.977833392920987	0.904298874104401	0.0875912408759124	0.916338934572757	0.0686449767608152	0	0.0125134072220236	0
37067002603	Census Tract 26.03, Forsyth County, North Carolina	82547	0.115763135946622	0.0500359971202304	0.907414104882459	0	0.901164725457571	0.787371709058456	0.155017921146953	0.699001663893511	0.190515806988353	0.0021630615640599	0.0321131447587354	0
37067002604	Census Tract 26.04, Forsyth County, North Carolina	76566	0.0929794520547945	0.0477081384471469	0.841052631578947	0.0129824561403509	0.903938356164384	0.739450940518556	0.132027795325332	0.834417808219178	0.0664383561643836	0	0.0195205479452055	0
37067002701	Census Tract 27.01, Forsyth County, North Carolina	32015	0.344810704960835	0.154651631091422	0.693933197000682	0.00306748466257669	0.700879765395894	0.388191290408763	0.225591267434809	0.592983595907098	0.370472632775702	0.0133181744356018	0.00665908721780088	0
37067002702	Census Tract 27.02, Forsyth County, North Carolina	29897	0.304655870445344	0.22281776416539	0.768287699223539	0.0224765018389865	0.787112010796221	0.57584644094908	0.607518796992481	0.393625759816001	0.581567274519468	0.0101856415311319	0.000492853622474125	0
37067002703	Census Tract 27.03, Forsyth County, North Carolina	26698	0.324681238615665	0.174731182795699	0.82554945054945	0.0144230769230769	0.77707194563451	0.64867617107943	0.580670303975058	0.534332266511493	0.389002036659878	0	0.0267675298225196	0
37067002801	Census Tract 28.01, Forsyth County, North Carolina	69741	0.064032016008004	0.0547945205479452	0.878933333333333	0	0.913533834586466	0.542503346720214	0.256410256410256	0.885942971485743	0.0980490245122561	0.00150075037518759	0.00925462731365683	0
37067002804	Census Tract 28.04, Forsyth County, North Carolina	44596	0.161808300395257	0.0882352941176471	0.874613959234095	0	0.837944664031621	0.506733358984225	0.178600823045267	0.731719367588933	0.214179841897233	0	0	0
37067002806	Census Tract 28.06, Forsyth County, North Carolina	39183	0.16374269005848	0.0861486486486486	0.743045387994143	0.0248901903367496	0.731384015594542	0.40501968503937	0.432475884244373	0.536651892260484	0.398568019093079	0	0.0231844527787249	0
37067002807	Census Tract 28.07, Forsyth County, North Carolina	55650	0.166089334548769	0.101548269581056	0.818112049117421	0	0.854876937101185	0.479011689691817	0.277732793522267	0.687431693989071	0.267030965391621	0.00491803278688525	0	0
37067002808	Census Tract 28.08, Forsyth County, North Carolina	61142	0.0619442797866034	0.0732375085557837	0.83161094224924	0	0.884877182598402	0.588610115491836	0.136947218259629	0.877478543947914	0.0662918023083753	0.00384729209825392	0.0287067179638946	0
37067002809	Census Tract 28.09, Forsyth County, North Carolina	64479	0.0837671557027922	0.0467091295116773	0.897550111358575	0	0.925698059630857	0.629418472063854	0.131147540983607	0.751538097491718	0.234737340274491	0	0.00662565073355419	0
37067002901	Census Tract 29.01, Forsyth County, North Carolina	48750	0.148538782685124	0.116121758737317	0.885383806519453	0	0.825313117996045	0.481735872619419	0.178149606299213	0.662862159789289	0.30684811237928	0	0.00680421422300263	0
37067002903	Census Tract 29.03, Forsyth County, North Carolina	44960	0.258750324086077	0.124645892351275	0.836161879895561	0.00456919060052219	0.750580945003873	0.386044880785414	0.285014691478942	0.728800802809834	0.260913196186653	0	0	0
37067002904	Census Tract 29.04, Forsyth County, North Carolina	59671	0.115853658536585	0.0495156081808396	0.857531760435572	0	0.846885813148789	0.400558659217877	0.0309278350515464	0.967128027681661	0.0190311418685121	0.00778546712802768	0	0
37067003002	Census Tract 30.02, Forsyth County, North Carolina	46650	0.224883720930233	0.236708860759494	0.892557358701735	0	0.893488372093023	0.521448663853727	0.389747762408462	0.472790697674419	0.496976744186047	0.00953488372093023	0.0027906976744186	0
37067003003	Census Tract 30.03, Forsyth County, North Carolina	58058	0.100683207479324	0.10568454763811	0.9	0	0.858347978910369	0.552912621359223	0.2512	0.801405975395431	0.189455184534271	0	0	0
37067003004	Census Tract 30.04, Forsyth County, North Carolina	72500	0.107124419204956	0.0690298507462687	0.878023133543638	0.00157728706624606	0.946078431372549	0.652985074626866	0.335351089588378	0.890350877192982	0.0773993808049536	0.00335397316821465	0	0
37067003103	Census Tract 31.03, Forsyth County, North Carolina	90453	0.0371130175307721	0.0480769230769231	0.877046198617679	0	0.936031331592689	0.726116303219107	0.0523349436392915	0.929317418873555	0.0647146587094368	0	0.0041029466616934	0
37067003105	Census Tract 31.05, Forsyth County, North Carolina	57404	0.121889922090978	0.115606936416185	0.767123287671233	0.0130463144161774	0.845187232973109	0.535104364326376	0.317669172932331	0.748680573008293	0.202312138728324	0	0	0
37067003106	Census Tract 31.06, Forsyth County, North Carolina	81100	0.0386779184247539	0.0670103092783505	0.80225988700565	0	0.895438596491228	0.513961192617132	0.0634249471458774	0.910526315789474	0.0473684210526316	0	0.0056140350877193	0
37067003107	Census Tract 31.07, Forsyth County, North Carolina	67292	0.151205259313367	0.124404761904762	0.841108545034642	0	0.863890917944972	0.606787795680494	0.253537735849057	0.825420014609204	0.094472851229608	0.00560019478938398	0.0204528853177502	0
37067003108	Census Tract 31.08, Forsyth County, North Carolina	48125	0.224615384615385	0.149408284023669	0.919333333333333	0	0.751608391608392	0.374595469255663	0.288497217068646	0.790906615845358	0.112169888374626	0.0108902804247209	0.0149741355839913	0
37067003201	Census Tract 32.01, Forsyth County, North Carolina	81077	0.108142765548194	0.0488778054862843	0.855749695245835	0	0.868347937593503	0.660740308947829	0.0951248513674197	0.809574695447745	0.0933960247916221	0	0.0286385979910237	0
37067003202	Census Tract 32.02, Forsyth County, North Carolina	52128	0.28153463980127	0.168619791666667	0.813863928112965	0	0.818256805059115	0.508986928104575	0.290570175438596	0.845751993401155	0.0676381633214188	0.0145724498212813	0.0244707176244157	0
37067003307	Census Tract 33.07, Forsyth County, North Carolina	70976	0.0974259618045945	0.0730622617534943	0.935559461042765	0	0.900083033490174	0.639159205916699	0.161157024793388	0.79158593966233	0.135067810683642	0	0.0337669526709106	0.0168834763354553
37067003308	Census Tract 33.08, Forsyth County, North Carolina	69795	0.0200646377592243	0.0341614906832298	0.925974710221286	0	0.957624831309042	0.672033735863523	0.181403308613805	0.845781186919661	0.122325393621316	0	0.00793971201722514	0
37067003309	Census Tract 33.09, Forsyth County, North Carolina	45313	0.320454092810197	0.154831820608649	0.895354523227384	0.0146699266503667	0.845894486314954	0.496017840076457	0.535475234270415	0.525244618395303	0.371624266144814	0	0.0563600782778865	0
37067003310	Census Tract 33.10, Forsyth County, North Carolina	68073	0.18578352180937	0.103086014445174	0.873023045639403	0.0153637596023498	0.85964502568893	0.62810851544838	0.141865844255975	0.622663281790907	0.300946226632818	0	0.0124624971151627	0
37067003311	Census Tract 33.11, Forsyth County, North Carolina	92026	0.0483782297965915	0.0487106017191977	0.869281045751634	0	0.901594282572842	0.728333333333333	0.151515151515152	0.781748213304013	0.163276525563496	0.00714678394722375	0	0
37067003312	Census Tract 33.12, Forsyth County, North Carolina	83542	0.0664697193500739	0.0629370629370629	0.90273556231003	0.000759878419452888	0.945347119645495	0.585949177877429	0.0646766169154229	0.878877400295421	0.10672082717873	0	0.00369276218611521	0
37067003313	Census Tract 33.13, Forsyth County, North Carolina	43125	0.176470588235294	0.05229793977813	0.865671641791045	0	0.899592944369064	0.473776223776224	0.248648648648649	0.927564102564103	0.0461538461538462	0.0262820512820513	0	0
37067003314	Census Tract 33.14, Forsyth County, North Carolina	64306	0.139771283354511	0.0443828016643551	0.902214022140221	0	0.883735705209657	0.62473164448261	0.332352941176471	0.881194409148666	0.0644853875476493	0.01143583227446	0.0136594663278272	0
37067003315	Census Tract 33.15, Forsyth County, North Carolina	55000	0.0905245346869712	0.111582777440873	0.843884449907806	0	0.900083963056255	0.569675376088678	0.152447552447552	0.87349566190876	0.103554436048139	0.00419815281276238	0.00251889168765743	0
37067003402	Census Tract 34.02, Forsyth County, North Carolina	58854	0.195266272189349	0.0821467688937568	0.82051282051282	0	0.853327681220856	0.424050632911392	0.0710059171597633	0.901098901098901	0.0215553677092139	0.00380388841927303	0.0054945054945055	0
37067003403	Census Tract 34.03, Forsyth County, North Carolina	24280	0.530315969257045	0.283831282952548	0.850993377483444	0.0281456953642384	0.739823512667236	0.408730158730159	0.353498542274052	0.584685454027896	0.269854824935952	0	0	0
37067003404	Census Tract 34.04, Forsyth County, North Carolina	26678	0.487434803224277	0.328379334748762	0.689947780678851	0.0659268929503916	0.707207207207207	0.311305732484076	0.338757396449704	0.379326695116169	0.433143669985775	0	0	0.0201517306780465
37067003500	Census Tract 35, Forsyth County, North Carolina	37266	0.206224972697488	0.157821873557914	0.815313420277661	0	0.80927199012868	0.532710280373832	0.417348608837971	0.513285236670773	0.364772127397501	0.00598275558683794	0	0
37067003600	Census Tract 36, Forsyth County, North Carolina	53762	0.284832982244959	0.140071627536809	0.912728658536585	0	0.829334952930459	0.515572484875644	0.397191011235955	0.708997893469756	0.214264219079145	0	0.0118868492326211	0
37067003701	Census Tract 37.01, Forsyth County, North Carolina	31935	0.343967418971661	0.117940199335548	0.78920741989882	0.0293423271500843	0.645851009672493	0.518446601941748	0.729335494327391	0.661123366706262	0.278296283726455	0	0	0
37067003702	Census Tract 37.02, Forsyth County, North Carolina	60592	0.0917079765660207	0.0773480662983425	0.930680885972108	0	0.841144659756647	0.677379095163807	0.252821670428894	0.625281658404687	0.322442541685444	0	0.0218566922036954	0
37067003703	Census Tract 37.03, Forsyth County, North Carolina	84470	0.073282217634916	0.0845070422535211	0.918692598595354	0	0.896638159834857	0.766485998193315	0.0105263157894737	0.572692421114715	0.331318195222648	0	0.00737245650250664	0
37067003803	Census Tract 38.03, Forsyth County, North Carolina	57860	0.0877869959482925	0.0572419774501301	0.907407407407407	0	0.874590005788154	0.723663725998962	0.357881136950904	0.67239050742813	0.305421570519004	0.00327995369477137	0.0154350762106888	0
37067003804	Census Tract 38.04, Forsyth County, North Carolina	67528	0.12907949790795	0.0973971452560873	0.870232172470978	0	0.891213389121339	0.672592997811816	0.531868131868132	0.51797385620915	0.327614379084967	0	0.133374183006536	0
37067003805	Census Tract 38.05, Forsyth County, North Carolina	61100	0.285535574667709	0.164321034613922	0.888532991672005	0	0.795934323690383	0.652590228332924	0.327165062916358	0.53807662236122	0.377951524628616	0	0.0497263487099296	0
37067003806	Census Tract 38.06, Forsyth County, North Carolina	72279	0.138623326959847	0.0594855305466238	0.895744680851064	0	0.906289707750953	0.63170613823103	0.250283125707814	0.74587039390089	0.169313850063532	0	0.0244599745870394	0
37067003903	Census Tract 39.03, Forsyth County, North Carolina	31406	0.244697833523375	0.124882629107981	0.770569620253165	0.0162183544303797	0.794298745724059	0.63963963963964	0.314736842105263	0.530640036314117	0.312074443940082	0.00522015433499773	0.0608261461643214	0
37067003904	Census Tract 39.04, Forsyth County, North Carolina	69309	0.101120099564406	0.0727334235453315	0.804164152082076	0.0114665057332529	0.905111771142723	0.726813880126183	0.149866190900981	0.680669663618044	0.14369865137188	0	0.121996589676019	0
37067003905	Census Tract 39.05, Forsyth County, North Carolina	60000	0.147887323943662	0.0882185543540125	0.851809304997128	0	0.899487836107554	0.756140350877193	0.211678832116788	0.759282970550576	0.124199743918054	0.0028809218950064	0.0355313700384123	0
37067003906	Census Tract 39.06, Forsyth County, North Carolina	116667	0.0481313703284258	0.0189825360668185	0.928619528619529	0	0.950634696755994	0.873852295409182	0.0566448801742919	0.932581100141044	0.0166431593794076	0	0.0265162200282087	0
37067003908	Census Tract 39.08, Forsyth County, North Carolina	137625	0.033022014676451	0.0148861646234676	0.868995633187773	0	0.994663108739159	0.856435643564356	0.0265625	0.974649766511007	0.00867244829886591	0	0.00433622414943296	0
37067003909	Census Tract 39.09, Forsyth County, North Carolina	96959	0.0302816901408451	0.0115122972265829	0.886682808716707	0	0.983098591549296	0.818681318681319	0.08004158004158	0.894366197183099	0.039906103286385	0.00492957746478873	0	0
37067004005	Census Tract 40.05, Forsyth County, North Carolina	98421	0.0490058244627435	0.0287733467945482	0.804008016032064	0.00440881763527054	0.967262502510544	0.819134641225477	0.172477064220183	0.944235712873245	0.0278821435633775	0.00177971129127941	0.0203678070001977	0
37067004007	Census Tract 40.07, Forsyth County, North Carolina	98162	0.0350132625994695	0.00899213188460097	0.835564610011641	0	0.958355437665782	0.775373420145538	0.0884177869700103	0.880769230769231	0.0518567639257294	0	0.0578249336870027	0
37067004009	Census Tract 40.09, Forsyth County, North Carolina	89100	0.0419828022255943	0.0415866922584773	0.900665642601126	0	0.941740226986129	0.73330990864371	0.161081081081081	0.935006273525721	0.0338770388958595	0	0.00702634880803011	0
37067004010	Census Tract 40.10, Forsyth County, North Carolina	108056	0.0392050095289954	0.00744752877454299	0.867564534231201	0	0.930029948271168	0.84961801367109	0.0735607675906183	0.815137489790362	0.108630547236591	0.0081677103185407	0.0389327525183773	0
37067004011	Census Tract 40.11, Forsyth County, North Carolina	89149	0.0419018299982897	0.0713020372010629	0.838317107093185	0	0.936890713186249	0.728171731789677	0.121538461538462	0.857875833760903	0.109628869505729	0	0.0157345647340516	0
37067004012	Census Tract 40.12, Forsyth County, North Carolina	81136	0.100682926829268	0.0399800099950025	0.88421052631579	0	0.926829268292683	0.768359941944848	0.209742895805142	0.746294513955727	0.13320500481232	0	0.0939364773820982	0.00943214629451396
37067004013	Census Tract 40.13, Forsyth County, North Carolina	78011	0.154509079716836	0.0109204368174727	0.806613946800863	0	0.921822099107418	0.690759377859103	0.11037527593819	0.863650353955063	0.00892582333025546	0.0147737765466297	0.0307787011388119	0
37067004014	Census Tract 40.14, Forsyth County, North Carolina	73977	0.111228813559322	0.0090702947845805	0.897353648757017	0	0.895127118644068	0.699395067473243	0.158783783783784	0.944132115249473	0.0245959241040056	0.0101897399859452	0.0161630358397751	0
37067004015	Census Tract 40.15, Forsyth County, North Carolina	65858	0.0524958987579095	0.0479078229229836	0.924330005254861	0	0.953026408039262	0.707618393960192	0.248789932236205	0.865389109605048	0.0864688011217574	0.00654358494975462	0.0313157279738257	0
37067004102	Census Tract 41.02, Forsyth County, North Carolina	64813	0.134443783462225	0.0606498194945848	0.846923076923077	0	0.902641733452063	0.574601844090528	0.183284457478006	0.900860789551796	0.0629266844761057	0	0.00682695161769071	0
37067004103	Census Tract 41.03, Forsyth County, North Carolina	81813	0.0514125731738356	0.0141604855023601	0.842158859470468	0	0.922626622550267	0.718856364874064	0.136363636363636	0.829982183761771	0.103079664036651	0	0.0488673962840417	0
37067004104	Census Tract 41.04, Forsyth County, North Carolina	76707	0.0934051834744675	0.0259831460674157	0.852637302882001	0	0.883756735950731	0.716227018385292	0.16703056768559	0.848601488324352	0.0993071593533487	0.0092378752886836	0.0307929176289453	0
37081010100	Census Tract 101, Guilford County, North Carolina	28068	0.325786858089453	0.337042925278219	0.765822784810127	0.0791139240506329	0.711209276642739	0.272027373823781	0.560693641618497	0.179458862506902	0.733848702374379	0.00662617338487024	0.00993926007730536	0
37081010200	Census Tract 102, Guilford County, North Carolina	36344	0.278692380056444	0.244131455399061	0.790741615493623	0.0302314596126594	0.797396071265418	0.569620253164557	0.581578947368421	0.465849784433855	0.40117994100295	0	0.0376673474018607	0
37081010300	Census Tract 103, Guilford County, North Carolina	32222	0.280544747081712	0.227173913043478	0.758436944937833	0.0142095914742451	0.708840864440079	0.313019390581717	0.233783783783784	0.22550831792976	0.377818853974122	0	0.296857670979667	0
37081010401	Census Tract 104.01, Guilford County, North Carolina	83173	0.10196326789107	0.0450563204005006	0.872037914691943	0	0.860671310956301	0.808785529715762	0.088135593220339	0.901203293223559	0.00696643445218493	0	0.032298923369221	0
37081010403	Census Tract 104.03, Guilford County, North Carolina	71250	0.0962827544180378	0.0689206762028609	0.785864978902954	0	0.90920170627666	0.81651376146789	0.244776119402985	0.820840950639854	0.124923826934796	0.0060938452163315	0.0237659963436929	0
37081010404	Census Tract 104.04, Guilford County, North Carolina	153472	0.103891197582168	0	0.854430379746835	0	0.984510766905931	0.95609756097561	0.172519083969466	0.854174537211938	0.0370230449565546	0.0147336607480166	0.0857574612769173	0
37081010500	Census Tract 105, Guilford County, North Carolina	114559	0.129493287137289	0.0267011197243755	0.815810276679842	0	0.93676916414032	0.843213296398892	0.0983606557377049	0.924229452054795	0.0496575342465753	0.0166952054794521	0	0
37081010601	Census Tract 106.01, Guilford County, North Carolina	56722	0.282645755199455	0.0510440835266821	0.762806236080178	0.0217149220489978	0.769178315717695	0.847802786709539	0.465753424657534	0.788203753351206	0.122654155495979	0	0.0351876675603217	0
37081010602	Census Tract 106.02, Guilford County, North Carolina	86163	0.357142857142857	0.0418227215980025	0.79931682322801	0	0.904317697228145	0.881013967925504	0.0220588235294118	0.769189765458422	0.152185501066098	0.00692963752665245	0.0570362473347548	0
37081010701	Census Tract 107.01, Guilford County, North Carolina	70469	0.234615384615385	0.0665280665280665	0.639138240574506	0	0.933551198257081	0.849471114727421	0.0615384615384615	0.874322860238353	0.0433369447453954	0.0113759479956663	0.0227518959913326	0
37081010702	Census Tract 107.02, Guilford County, North Carolina	49205	0.475035663338088	0.0417827298050139	0.474597273853779	0.0185873605947955	0.938960218901284	0.899709302325581	0.0888888888888889	0.647232161650179	0.283729741107135	0.0044201220795622	0.0151547042727847	0
37081010800	Census Tract 108, Guilford County, North Carolina	82308	0.217632241813602	0.180655475619504	0.643595863166269	0.0254574383452665	0.855919395465995	0.694117647058824	0.172413793103448	0.643742953776776	0.316046599022924	0.00450958286358512	0.00338218714768884	0.00225479143179256
37081010900	Census Tract 109, Guilford County, North Carolina	65938	0.423022264329702	0.185483870967742	0.69434628975265	0.0335689045936396	0.833254381809569	0.783458646616541	0.33203125	0.405968735196589	0.468024632875415	0	0.0445286594031265	0
37081011000	Census Tract 110, Guilford County, North Carolina	27891	0.428041543026706	0.378761061946903	0.506053268765133	0.0573042776432607	0.887359728985814	0.404921700223714	0.350180505415162	0.133813254287529	0.829980944315054	0	0.0059284353165361	0.00148210882913402
37081011101	Census Tract 111.01, Guilford County, North Carolina	26303	0.358104969809568	0.479891304347826	0.750718390804598	0.0977011494252874	0.803005780346821	0.406261932035128	0.671252715423606	0.0839677047289504	0.843829296424452	0.000230680507497116	0.0196078431372549	0
37081011102	Census Tract 111.02, Guilford County, North Carolina	32308	0.266282225237449	0.328778821520068	0.749268292682927	0.11219512195122	0.794543617379589	0.516356316054353	0.601652892561984	0.00606264735601213	0.975412596833951	0.00437857864600876	0	0
37081011200	Census Tract 112, Guilford County, North Carolina	28566	0.444543231829295	0.42671009771987	0.823733518390007	0.0520471894517696	0.844788441692466	0.557624736472242	0.542199488491049	0.169484536082474	0.779175257731959	0.00948453608247423	0.00350515463917526	0.00288659793814433
37081011300	Census Tract 113, Guilford County, North Carolina	31280	0.33322611772274	0.364975450081833	0.778633301251203	0.115495668912416	0.774500475737393	0.65752741774676	0.578212290502793	0.0615919140871762	0.893240682248895	0.00505369551484523	0.00410612760581175	0
37081011400	Census Tract 114, Guilford County, North Carolina	13447	0.645299145299145	0.69886670264436	0.707916287534122	0.075523202911738	0.812917594654788	0.386064030131827	0.868114406779661	0.0881877022653722	0.875606796116505	0	0	0
37081011500	Census Tract 115, Guilford County, North Carolina	28083	0.363636363636364	0.206136145733461	0.831578947368421	0.0271929824561404	0.753508771929825	0.468586387434555	0.739612188365651	0.520614035087719	0.422368421052632	0.00657894736842105	0.0315789473684211	0
37081011601	Census Tract 116.01, Guilford County, North Carolina	40821	0.174478141000394	0.311291963377416	0.770773638968481	0.00382043935052531	0.780526109148017	0.431654676258993	0.451923076923077	0.486062033765214	0.37534354142128	0.0160973694542599	0.0848056537102474	0
37081011602	Census Tract 116.02, Guilford County, North Carolina	41275	0.309433962264151	0.201478743068392	0.788912579957356	0.0277185501066098	0.704208998548621	0.355210420841683	0.239424703891709	0.437229437229437	0.374891774891775	0.00981240981240981	0.0401154401154401	0
37081011904	Census Tract 119.04, Guilford County, North Carolina	37500	0.203009158307894	0.202830188679245	0.837611314824515	0.00523834468308015	0.832383873794917	0.571377587437545	0.532182103610675	0.282727074711392	0.630581572642126	0.00827706382051841	0.0596819864953169	0
37081011905	Census Tract 119.05, Guilford County, North Carolina	31216	0.308964900514196	0.29013079667063	0.74578388507183	0.0274828232354778	0.771741560473955	0.495952906548933	0.523041474654378	0.283255086071987	0.61614129219763	0.00760116253074	0.0216856695729935	0
37081012503	Census Tract 125.03, Guilford County, North Carolina	68233	0.0959946296710674	0.0670448684889118	0.804973183812774	0	0.828323313293253	0.757103574702108	0.0682281059063136	0.767757737697617	0.119127143175239	0	0.0826096637719884	0
37081012504	Census Tract 125.04, Guilford County, North Carolina	46958	0.238436123348018	0.148432055749129	0.837181044957473	0.0164034021871203	0.8010456796918	0.668639053254438	0.176079734219269	0.479802143446002	0.43500961802693	0	0	0
37081012505	Census Tract 125.05, Guilford County, North Carolina	116250	0.0229428634458416	0.00647948164146868	0.82760067114094	0.00419463087248322	0.958031201933641	0.902729384436701	0.0671140939597315	0.91430454845089	0.032520325203252	0.00593276203032301	0.017798286090969	0
37081012508	Census Tract 125.08, Guilford County, North Carolina	64024	0.0746812386156648	0.0630461922596754	0.84740990990991	0.00506756756756757	0.906193078324226	0.750695825049702	0.0694915254237288	0.879781420765027	0.0683060109289618	0	0.025197328476017	0
37081012509	Census Tract 125.09, Guilford County, North Carolina	93938	0.0272373540856031	0	0.836490528414756	0	0.952442715088629	0.858996051889453	0.189130434782609	0.877480586712683	0.0647109577221743	0.00431406384814495	0.0474547023295945	0
37081012510	Census Tract 125.10, Guilford County, North Carolina	121897	0.0329009807023094	0.00568643379366369	0.832771409305462	0	0.962133165036289	0.858131487889273	0.144460028050491	0.889555064689176	0.0552224676554118	0	0.0482802145787315	0.00315556958030925
37081012511	Census Tract 125.11, Guilford County, North Carolina	105234	0.026685393258427	0.00530888030888031	0.854912764003673	0.0128558310376492	0.974719101123595	0.909533572526909	0.107015457788347	0.94723113964687	0.0290930979133226	0.00682182985553772	0.00922953451043339	0
37081012601	Census Tract 126.01, Guilford County, North Carolina	33015	0.207832898172324	0.148634635326651	0.760425909494232	0.0289855072463768	0.712264964636881	0.543494241607449	0.370932754880694	0.53304113283884	0.402056641942009	0	0.023937963587323	0
37081012604	Census Tract 126.04, Guilford County, North Carolina	40566	0.203565830721003	0.313385826771654	0.751633986928105	0.0200435729847495	0.794916911045943	0.472571581482473	0.511214230471771	0.278329275145158	0.579509271399138	0	0.135231316725979	0
37081012607	Census Tract 126.07, Guilford County, North Carolina	55078	0.0400372439478585	0.0316901408450704	0.864975450081833	0.00736497545008183	0.848230912476723	0.612388250319285	0.238476953907816	0.542222222222222	0.401333333333333	0	0.0408888888888889	0
37081012608	Census Tract 126.08, Guilford County, North Carolina	26600	0.262128892107169	0.296472831267874	0.698832684824903	0.0568093385214008	0.655085959885387	0.325340246273493	0.400717703349282	0.373925501432665	0.386461318051576	0	0.0537249283667622	0
37081012609	Census Tract 126.09, Guilford County, North Carolina	50842	0.215738498789346	0.159369527145359	0.741270213264589	0.018748535270682	0.81323706377858	0.516385854471394	0.173393973848778	0.337545126353791	0.47496991576414	0.00637785800240674	0.0975932611311673	0.00276774969915764
37081012610	Census Tract 126.10, Guilford County, North Carolina	53793	0.25045045045045	0.14441416893733	0.796016483516483	0.00686813186813187	0.723385167464115	0.495508274231678	0.463444857496902	0.278708133971292	0.433612440191388	0.00179425837320574	0.224282296650718	0
37081012611	Census Tract 126.11, Guilford County, North Carolina	31653	0.271095152603232	0.204220980757294	0.838394793926247	0.0265726681127983	0.745893223819302	0.486452688620258	0.532157676348548	0.319642857142857	0.569132653061225	0.0239795918367347	0.0510204081632653	0
37081012612	Census Tract 126.12, Guilford County, North Carolina	36980	0.216976633285646	0.180566483084186	0.851227555881275	0.00403078050567974	0.817040216181847	0.559330379123584	0.440813810110974	0.23648859731334	0.646048109965636	0	0.0014058106841612	0
37081012617	Census Tract 126.17, Guilford County, North Carolina	51982	0.186168660636125	0.227409638554217	0.817788758492897	0.0154416306361952	0.774730084622118	0.517423908248787	0.383050847457627	0.241027137437992	0.557630580682813	0.0131310183834257	0.101254741756638	0
37081012703	Census Tract 127.03, Guilford County, North Carolina	76500	0.134366925064599	0.137947725072604	0.818532818532819	0.0215113072255929	0.809646856158484	0.71359370269452	0.391224862888483	0.54349698535745	0.378337639965547	0	0.0454349698535745	0
37081012704	Census Tract 127.04, Guilford County, North Carolina	33207	0.31260457334077	0.281206171107994	0.746188340807175	0.0197309417040359	0.714723926380368	0.360018091361375	0.387539598732841	0.246170983013088	0.455583402951824	0.00362016151489836	0.157059314954052	0
37081012705	Census Tract 127.05, Guilford County, North Carolina	28125	0.396586635811397	0.243033052495139	0.872601688411358	0.044512663085188	0.864066532836249	0.484375	0.624553039332539	0.0263837109262977	0.905649555491827	0	0.00229423573272154	0
37081012706	Census Tract 127.06, Guilford County, North Carolina	22308	0.421626674976628	0.438419829589466	0.688014638609332	0.0256175663311985	0.81377151799687	0.387487386478305	0.643610785463071	0.0648866811549208	0.850667494566905	0	0.00248370071406396	0.0266997826761875
37081012707	Census Tract 127.07, Guilford County, North Carolina	26311	0.39840470193115	0.316122233930453	0.798143851508121	0.0696055684454756	0.791038525963149	0.39917976760082	0.575284090909091	0.157453936348409	0.765075376884422	0	0	0
37081012803	Census Tract 128.03, Guilford County, North Carolina	58804	0.213615333773959	0.188290567401518	0.815307820299501	0.0296727676095397	0.82948701041804	0.588610038610039	0.262217551234892	0.364152892561983	0.607308884297521	0.000129132231404959	0.0127840909090909	0
37081012804	Census Tract 128.04, Guilford County, North Carolina	44212	0.223791287697463	0.149253731343284	0.837810440952864	0.0212873796249366	0.85830540928674	0.571428571428571	0.489042675893887	0.115366203925323	0.831977022498803	0.00406893250359023	0.0198659645763523	0
37081012805	Census Tract 128.05, Guilford County, North Carolina	53922	0.178214631002256	0.214775323686215	0.845203488372093	0.032703488372093	0.934982556295591	0.532925682031985	0.678474114441417	0.14779575007929	0.752933713923248	0	0.0941960038058991	0
37081013601	Census Tract 136.01, Guilford County, North Carolina	32542	0.333951762523191	0.322799097065463	0.589430894308943	0.046070460704607	0.863511928040673	0.333791208791209	0.675496688741722	0.54086820492765	0.428236214313649	0.00156433320297223	0.0140789988267501	0
37081013602	Census Tract 136.02, Guilford County, North Carolina	42500	0.274582560296846	0.267965077233042	0.816985645933014	0.0119617224880383	0.787990518830656	0.516698656429942	0.675273088381331	0.454569396892283	0.481432710034238	0.00895443771398472	0.0121148274953911	0
37081013700	Census Tract 137, Guilford County, North Carolina	79875	0.135460251046025	0.158456973293769	0.78880266075388	0.0210643015521064	0.861140167364017	0.781418918918919	0.285123966942149	0.811858894170628	0.130097573179885	0.00300225168876658	0.0207655741806355	0
37081013800	Census Tract 138, Guilford County, North Carolina	28661	0.357594196115142	0.403284671532847	0.714654615881214	0.0464816010329245	0.711085180863477	0.375974486180014	0.595238095238095	0.202333722287048	0.668611435239207	0	0.0585764294049008	0
37081013900	Census Tract 139, Guilford County, North Carolina	15450	0.690223526755475	0.606004901960784	0.583118001722653	0.0447889750215332	0.719349740347708	0.356006364359586	0.800254452926209	0.090172671072266	0.753997015561714	0	0.0801534853975698	0
37081014000	Census Tract 140, Guilford County, North Carolina	26250	0.495810891681628	0.382226056945643	0.745489078822412	0.0379867046533713	0.780972139893302	0.317094774136404	0.479347826086957	0.602197166811217	0.215958369470945	0.0199479618386817	0.0159005492917028	0
37081014200	Census Tract 142, Guilford County, North Carolina	25000	0.496525921966863	0.506730007917656	0.663197729422895	0.0132450331125828	0.726349545697488	0.333653846153846	0.443957968476357	0.246597277822258	0.574593007739525	0.00240192153722978	0.0784627702161729	0
37081014300	Census Tract 143, Guilford County, North Carolina	23919	0.433561643835616	0.500433651344319	0.521634615384615	0.0729166666666667	0.672308733920108	0.290465631929047	0.750733137829912	0.349356804333108	0.383547731888964	0	0.171631685849695	0
37081014406	Census Tract 144.06, Guilford County, North Carolina	41994	0.148573861217539	0.227428571428571	0.81608040201005	0	0.747126436781609	0.441297935103245	0.492505353319058	0.203908241291419	0.688615123194562	0	0.0305862361937128	0
37081014407	Census Tract 144.07, Guilford County, North Carolina	64125	0.184107617706867	0.121970920840065	0.833776091081594	0.00721062618595825	0.867042077272016	0.68780487804878	0.266720386784851	0.734709838886282	0.160957297043641	0.0198654778664164	0.0147035820428594	0
37081014408	Census Tract 144.08, Guilford County, North Carolina	39861	0.337798241942235	0.339108910891089	0.749716874292186	0.0101925254813137	0.71625	0.45171102661597	0.331058020477816	0.362083333333333	0.455	0.00791666666666667	0.0245833333333333	0
37081014409	Census Tract 144.09, Guilford County, North Carolina	47794	0.148172757475083	0.18108504398827	0.885844748858447	0.00684931506849315	0.825928381962865	0.528256704980843	0.445171849427169	0.792783846408474	0.140350877192982	0	0.0152267461105594	0
37081014410	Census Tract 144.10, Guilford County, North Carolina	39298	0.239559313348706	0.176261127596439	0.679558011049724	0.0441988950276243	0.800153139356815	0.614406779661017	0.568406205923836	0.60474006116208	0.295871559633028	0.00407747196738022	0.00866462793068298	0
37081014411	Census Tract 144.11, Guilford County, North Carolina	36790	0.190160427807487	0.264	0.790825688073394	0.0215596330275229	0.819996161965074	0.500352609308886	0.633070866141732	0.328604294478528	0.543136503067485	0	0.049079754601227	0
37081014412	Census Tract 144.12, Guilford County, North Carolina	66375	0.0822676896845695	0.11545988258317	0.826820603907638	0	0.877237851662404	0.5922182920667	0.233031674208145	0.734751203852327	0.215088282504013	0.00842696629213483	0	0.00963081861958266
37081014501	Census Tract 145.01, Guilford County, North Carolina	35188	0.326690391459075	0.328125	0.462264150943396	0.0589622641509434	0.736654804270463	0.266203703703704	0.519021739130435	0.693238434163701	0.148754448398577	0.0163701067615658	0.0249110320284698	0
37081014502	Census Tract 145.02, Guilford County, North Carolina	28402	0.344791666666667	0.433951332560834	0.799532437171245	0.0315604909409702	0.763125	0.392920353982301	0.445355191256831	0.42375	0.283541666666667	0	0.262291666666667	0
37081014503	Census Tract 145.03, Guilford County, North Carolina	25922	0.443876177658143	0.396591789310612	0.755102040816326	0.0138483965014577	0.798605524269241	0.311187103077675	0.530833333333333	0.241351568785197	0.511933494234379	0	0.159828372217753	0
37081015100	Census Tract 151, Guilford County, North Carolina	63958	0.136426914153132	0.0857814336075206	0.914986376021798	0	0.863805104408353	0.479187151753523	0.146435452793834	0.772389791183295	0.151508120649652	0.00765661252900232	0	0
37081015200	Census Tract 152, Guilford County, North Carolina	63174	0.093159977388355	0.13050706566916	0.809147253686685	0.000427441761060056	0.851698240107611	0.556896551724138	0.228615863141524	0.693298118190822	0.231209420050622	0.0277319247276329	0.00605260261912622	0
37081015300	Census Tract 153, Guilford County, North Carolina	63375	0.0880172207605836	0.0626363353069492	0.840314136125654	0	0.911743602009089	0.640449438202247	0.145996860282575	0.585505859842143	0.366658694092322	0.000717531690983018	0.0163836402774456	0
37081015401	Census Tract 154.01, Guilford County, North Carolina	64611	0.0431536780772032	0.037593984962406	0.891320474777448	0	0.899308084486526	0.605492115280044	0.11864406779661	0.602876911871814	0.361070648215586	0	0	0.00546249089584851
37081015402	Census Tract 154.02, Guilford County, North Carolina	37716	0.369451697127937	0.373582144163922	0.797692030292102	0.0418319509556437	0.785426062188464	0.453408380237649	0.43421052631579	0.416138125440451	0.422598073760864	0.00270143293399107	0.0340615456894527	0.000352360817477097
37081015500	Census Tract 155, Guilford County, North Carolina	48191	0.172028394502341	0.193403908794788	0.883632596685083	0	0.865879503481683	0.627476202727039	0.328266033254157	0.341624213365298	0.570122864848666	0.00179802217560683	0.0100389571471381	0
37081015600	Census Tract 156, Guilford County, North Carolina	89902	0.0740077588779469	0.0677661169415292	0.865699481865285	0	0.901820352133691	0.63632183908046	0.128430682617875	0.862031234457376	0.0680393912264995	0.00377996617924998	0.0175072117775788	0
37081015703	Census Tract 157.03, Guilford County, North Carolina	62490	0.0686543110394843	0.0400593471810089	0.902095714732562	0	0.926027397260274	0.736432384341637	0.374358974358974	0.67301637279597	0.261335012594458	0.00393576826196474	0.0151133501259446	0
37081015704	Census Tract 157.04, Guilford County, North Carolina	81667	0.148204736440031	0.0347342827370615	0.884787139029473	0.0130991366478118	0.883575248281131	0.802303664921466	0.293565683646113	0.661726508785332	0.240488922841864	0	0.0316271963330787	0
37081015705	Census Tract 157.05, Guilford County, North Carolina	36646	0.123985009369144	0.0780179230363732	0.91972920696325	0.00676982591876209	0.851863451299718	0.708994708994709	0.535269709543568	0.720024914356898	0.228900654001869	0	0.0186857676736219	0
37081015706	Census Tract 157.06, Guilford County, North Carolina	130880	0.049037089871612	0.0275510204081633	0.812813585488228	0.00501736781165573	0.966134409545534	0.811105345096004	0.0830629461388709	0.662937062937063	0.271503496503496	0	0.0120629370629371	0
37081015707	Census Tract 157.07, Guilford County, North Carolina	82190	0.0837932036015103	0.0984421610871727	0.822041291072986	0.00552486187845304	0.927679349404589	0.752779984114377	0.127631578947368	0.781163836888695	0.169496444637934	0.00464373820925845	0.0330866347409665	0
37081015800	Census Tract 158, Guilford County, North Carolina	111103	0.0194732243165647	0.034991423670669	0.820216049382716	0	0.980152290600424	0.750877192982456	0.162239089184061	0.913369117463488	0.0379478217451005	0	0.0352015978030208	0
37081015901	Census Tract 159.01, Guilford County, North Carolina	87935	0.135576736043571	0.0610021786492375	0.905115189379149	0	0.8829249319331	0.596119402985075	0.311320754716981	0.807420156817747	0.067316886593995	0.00191241155096577	0.000191241155096577	0
37081015902	Census Tract 159.02, Guilford County, North Carolina	108790	0.0228484386900229	0.0132867132867133	0.857897517168516	0	0.976389946686976	0.721611721611722	0.0243445692883895	0.842091901497842	0.0837776085300838	0.0109164762630109	0.0378268596090378	0
37081016003	Census Tract 160.03, Guilford County, North Carolina	122167	0.0214471403812825	0.0402769037130271	0.875632377740304	0	0.9389528568325	0.799670510708402	0.0804694048616932	0.856926406926407	0.0878787878787879	0	0.0489177489177489	0
37081016005	Census Tract 160.05, Guilford County, North Carolina	95804	0.0263305322128852	0.00658761528326746	0.846153846153846	0.0184182015167931	0.949579831932773	0.794139744552968	0.0668604651162791	0.782122905027933	0.13463687150838	0	0.0759776536312849	0
37081016006	Census Tract 160.06, Guilford County, North Carolina	62202	0.0439905734485467	0.0857814336075206	0.893758932825155	0	0.852317360565593	0.828158844765343	0.438639125151883	0.651472471190781	0.280409731113956	0	0.0673495518565941	0
37081016007	Census Tract 160.07, Guilford County, North Carolina	75424	0.0989793953398806	0.046242774566474	0.960761904761905	0	0.909286833855799	0.869259723964868	0.315985130111524	0.708646254573464	0.211823608704025	0	0.0271519352975159	0
37081016008	Census Tract 160.08, Guilford County, North Carolina	89512	0.0584138715179079	0.0131530873218853	0.874862183020948	0	0.905912450255827	0.757518000847099	0.072536268134067	0.842950540079591	0.0766060261512223	0	0.0137862421830586	0
37081016009	Census Tract 160.09, Guilford County, North Carolina	85852	0.0443980151475581	0.0242751180040459	0.883356385431074	0	0.898929224340559	0.796396396396396	0.0940397350993377	0.694437189866806	0.236092974667015	0	0.0436145207626012	0
37081016010	Census Tract 160.10, Guilford County, North Carolina	59100	0.0837553564472146	0.0193050193050193	0.829301075268817	0	0.789187086736678	0.721352852094902	0.0099502487562189	0.733566705562038	0.0941267989109296	0	0.0369506028782575	0
37081016011	Census Tract 160.11, Guilford County, North Carolina	48678	0.0939014202172097	0.0630420280186791	0.822465613856342	0	0.839431913116124	0.771623672230653	0.355185909980431	0.452086811352254	0.374791318864775	0.0113522537562604	0.123205342237062	0
37081016101	Census Tract 161.01, Guilford County, North Carolina	80708	0.125247524752475	0	0.746651785714286	0.00669642857142857	0.890159731808322	0.794642857142857	0.112299465240642	0.767593480345158	0.183509108341323	0.0111217641418984	0.00632790028763183	0
37081016102	Census Tract 161.02, Guilford County, North Carolina	37246	0.251269035532995	0.131709741550696	0.854961832061069	0.00942972608890885	0.770718232044199	0.638739431206764	0.458408679927667	0.447744014732965	0.451657458563536	0.00115101289134438	0.0301565377532228	0.00414364640883978
37081016103	Census Tract 161.03, Guilford County, North Carolina	52924	0.159162717219589	0.07618667730355	0.854341736694678	0.00455182072829132	0.82215628090999	0.697889563457647	0.474835886214442	0.622979897516752	0.292471422940481	0.00295624753646039	0.0201024832479306	0
37081016201	Census Tract 162.01, Guilford County, North Carolina	113472	0.0346320346320346	0.0589705147426287	0.8850531107739	0.0117602427921093	0.936969696969697	0.73993244998701	0.0924050632911392	0.871515151515151	0.0226839826839827	0	0.0827705627705628	0
37081016203	Census Tract 162.03, Guilford County, North Carolina	90789	0.0574653668547973	0.103592814371257	0.846486486486487	0	0.852963622487917	0.71623874624875	0.0915492957746479	0.731298473855392	0.15536652489367	0.00325243932949712	0.104578433825369	0
37081016204	Census Tract 162.04, Guilford County, North Carolina	102014	0.0290158540233323	0.00475285171102662	0.88715953307393	0	0.963576158940397	0.783950617283951	0.0254716981132075	0.752916542028118	0.0882440921328148	0	0.125336524080168	0
37081016205	Census Tract 162.05, Guilford County, North Carolina	74764	0.101166328600406	0.0437086092715232	0.957178841309824	0	0.853546910755149	0.791587722622205	0.224729241877256	0.662778904665314	0.143002028397566	0	0.189908722109533	0
37081016303	Census Tract 163.03, Guilford County, North Carolina	68750	0.0824682814302191	0.0142755174875089	0.851558073654391	0	0.962514417531719	0.721884498480243	0.0569230769230769	0.839100346020761	0.112745098039216	0	0.0302768166089965	0.00576701268742791
37081016304	Census Tract 163.04, Guilford County, North Carolina	100682	0.0533117932148627	0.00506512301013025	0.858152448258455	0	0.912493268712978	0.86583522297808	0.0555555555555556	0.83306408185245	0.0481960150780829	0	0.0516962843295638	0
37081016305	Census Tract 163.05, Guilford County, North Carolina	90391	0.0451555023923445	0.0339233038348083	0.860046457607433	0	0.95005980861244	0.793906051629285	0.211688311688312	0.697966507177033	0.198564593301435	0	0.0819377990430622	0
37081016306	Census Tract 163.06, Guilford County, North Carolina	57007	0.121302957633893	0.0912327547841567	0.850200803212851	0	0.828446040295232	0.678923527844391	0.353620146904512	0.553208449581507	0.339776803507373	0.00418493423674771	0.0717417297728179	0
37081016405	Census Tract 164.05, Guilford County, North Carolina	53287	0.131726457399103	0.0924092409240924	0.744761904761905	0.0419047619047619	0.851457399103139	0.686274509803922	0.608974358974359	0.395179372197309	0.543161434977579	0	0.0112107623318386	0.00560538116591928
37081016406	Census Tract 164.06, Guilford County, North Carolina	70298	0.0884980457844779	0.0476457399103139	0.878645343367827	0	0.910127991096272	0.7144412191582	0.289592760180996	0.551196438508626	0.324429604897051	0	0.0770728992765721	0
37081016407	Census Tract 164.07, Guilford County, North Carolina	90333	0.0545565999182673	0.00950782997762863	0.865126676602086	0	0.873927257866776	0.825599029420686	0.0721816707218167	0.620147118921128	0.158765835717205	0	0.215161422149571	0
37081016408	Census Tract 164.08, Guilford County, North Carolina	111406	0.0322922181048174	0.0316205533596838	0.875	0	0.983701366982124	0.866192170818505	0.0899470899470899	0.832281808622503	0.0851735015772871	0.00368033648790747	0.0594111461619348	0
37081016409	Census Tract 164.09, Guilford County, North Carolina	86505	0.0811209439528024	0.0549558390578999	0.886001676445935	0	0.914085545722714	0.874102705687466	0.105341246290801	0.807890855457227	0.179572271386431	0	0.0125368731563422	0
37081016410	Census Tract 164.10, Guilford County, North Carolina	46750	0.177380762482055	0.120689655172414	0.812425801345469	0.00949742777997626	0.88380677258867	0.629010514963602	0.306652806652807	0.466262561812091	0.38379326846387	0.0180252033817196	0.0915616525761685	0.0033498165576647
37081016502	Census Tract 165.02, Guilford County, North Carolina	103611	0.0763268744734625	0.0360869565217391	0.822274091363788	0	0.911148648648649	0.77129840546697	0.237719298245614	0.779780960404381	0.16849199663016	0	0.0426284751474305	0
37081016503	Census Tract 165.03, Guilford County, North Carolina	57786	0.122626401281171	0.0698104484512252	0.906932931424265	0	0.878850574712644	0.760420315236427	0.332968236582694	0.482040722946694	0.38984214138641	0	0.0336307481125601	0
37081016505	Census Tract 165.05, Guilford County, North Carolina	65313	0.0438506337786913	0.0453345070422535	0.898211382113821	0	0.931146978021978	0.852689655172414	0.388781431334623	0.629838985954094	0.303357314148681	0.00239808153477218	0.0229530661185337	0
37081016506	Census Tract 165.06, Guilford County, North Carolina	70848	0.0639672625457678	0.0588235294117647	0.836486486486486	0	0.896187809605858	0.781619937694704	0.258592471358429	0.728353140916808	0.190365025466893	0.0101867572156197	0.0311969439728353	0
37081016600	Census Tract 166, Guilford County, North Carolina	65766	0.0438124519600307	0.0792079207920792	0.742671009771987	0	0.971560338201384	0.531422825540473	0.0663900414937759	0.808608762490392	0.0380476556495004	0.0465026902382783	0.0757109915449654	0
37081016701	Census Tract 167.01, Guilford County, North Carolina	46855	0.169101924447612	0.108872901678657	0.84192439862543	0.0122184039709813	0.860121168923735	0.580825958702065	0.381139489194499	0.37795976499911	0.501157201353035	0.0144205091685953	0.0334698237493324	0
37081016702	Census Tract 167.02, Guilford County, North Carolina	58781	0.110706703063391	0.0826115922718188	0.834636199639206	0.000601322910402886	0.877161055505005	0.366720516962843	0.246969696969697	0.966029723991507	0.0103124052168638	0.00788595693054292	0	0.00272975432211101
37081016800	Census Tract 168, Guilford County, North Carolina	56641	0.198210093896714	0.0943767204089658	0.858992805755396	0	0.84143670608848	0.496893123446562	0.319107025607354	0.687919463087248	0.258097461336446	0.00379340531076743	0	0
37081016900	Census Tract 169, Guilford County, North Carolina	61167	0.0699797160243408	0.0860965677719604	0.864548494983278	0	0.865365111561866	0.473135786388798	0.160186625194401	0.917811579980373	0.0537291462217861	0.00490677134445535	0	0
37081017000	Census Tract 170, Guilford County, North Carolina	58538	0.0689809630459127	0.0528262017960909	0.870967741935484	0	0.924692737430168	0.515639234740358	0.120496894409938	0.929241071428571	0.0377232142857143	0.000223214285714286	0.00558035714285714	0
37081017100	Census Tract 171, Guilford County, North Carolina	76747	0.0751781299985459	0.0234265734265734	0.846547314578005	0	0.947330237957052	0.689576609075375	0.0617977528089888	0.81658692185008	0.119617224880383	0.0140640858344208	0.00724952878062926	0
37081017200	Census Tract 172, Guilford County, North Carolina	70962	0.09905795032829	0.0441018286124059	0.823496346261945	0	0.909077933200114	0.580270384452894	0.281823939202027	0.688267199543249	0.247644875820725	0.0097059663145875	0.010705109905795	0
37123960100	Census Tract 9601, Montgomery County, North Carolina	45673	0.163574770124214	0.228946254760897	0.821621621621622	0	0.780534966161779	0.368421052631579	0.141328828828829	0.867288832647896	0.0898449857639987	0.00680164504903512	0.00316355583676052	0
37123960200	Census Tract 9602, Montgomery County, North Carolina	55920	0.328584283143371	0.205523672883788	0.85624586913417	0.00429610046265697	0.858255918489661	0.554099002152221	0.239652870493992	0.723857317238573	0.240065102400651	0.0066458700664587	0.0008137800081378	0
37123960300	Census Tract 9603, Montgomery County, North Carolina	54271	0.11976506639428	0.097757331799885	0.830882352941177	0	0.863125638406537	0.57972409367982	0.0850277264325323	0.992849846782431	0	0	0	0
37123960401	Census Tract 9604.01, Montgomery County, North Carolina	34309	0.209577999051683	0.167028199566161	0.799431009957326	0	0.894262683736368	0.386392009987516	0.5	0.446496212121212	0.507102272727273	0.0175189393939394	0.0246212121212121	0.00426136363636364
37123960402	Census Tract 9604.02, Montgomery County, North Carolina	38229	0.235170382835507	0.146204311152765	0.880681818181818	0.00681818181818182	0.819941102229701	0.367853290183387	0.300220750551876	0.630626840555322	0.249053428691628	0	0.118216238956668	0
37123960500	Census Tract 9605, Montgomery County, North Carolina	37359	0.372309376140095	0.307782328847279	0.840413318025258	0.00229621125143513	0.693907333090113	0.335794542536116	0.183819482663731	0.756589710961643	0.199963642974005	0.000363570259952736	0.0132703144882749	0
37151030100	Census Tract 301, Randolph County, North Carolina	31834	0.273170731707317	0.252968508002065	0.873142857142857	0	0.805309734513274	0.471033574720211	0.595523581135092	0.743298131600325	0.179935012185215	0	0.00852965069049553	0
37151030201	Census Tract 302.01, Randolph County, North Carolina	36698	0.183654149573998	0.134307585247042	0.773251345119139	0	0.864316905801622	0.517211703958692	0.208023774145617	0.85308796007486	0.0895196506550218	0	0	0
37151030202	Census Tract 302.02, Randolph County, North Carolina	46688	0.201548886737657	0.126656067832538	0.876665022200296	0.00690675875678342	0.766311713455954	0.534431137724551	0.265167007498296	0.940552016985138	0.0210384095734414	0.0032812198417294	0.00463231036479444	0
37151030301	Census Tract 303.01, Randolph County, North Carolina	38433	0.220966243419015	0.21685303514377	0.838541666666667	0	0.7576597382602	0.365669827376611	0.396893411890734	0.828175519630485	0.0823710546574288	0.036643571978445	0	0
37151030302	Census Tract 303.02, Randolph County, North Carolina	35216	0.355442840421381	0.322	0.762419006479482	0	0.724911452184179	0.334784975503538	0.661991584852735	0.465786731503994	0.428968391802709	0.00416811392844738	0	0
37151030400	Census Tract 304, Randolph County, North Carolina	31594	0.343091044405855	0.22803738317757	0.809644670050761	0.000634517766497462	0.765318779459191	0.3875	0.48014440433213	0.638416707139388	0.211510441962118	0	0	0
37151030502	Census Tract 305.02, Randolph County, North Carolina	68558	0.208619000979432	0.133212778782399	0.902840909090909	0	0.833739045764362	0.686046511627907	0.276269185360094	0.854186952288218	0.0540408958130477	0	0.0406523855890945	0
37151030503	Census Tract 305.03, Randolph County, North Carolina	60977	0.107313347336261	0.0529580152671756	0.898388540734109	0	0.857361084590414	0.377112135176651	0.14596554850408	0.952144899904671	0.00381315538608198	0	0	0
37151030504	Census Tract 305.04, Randolph County, North Carolina	60547	0.153462050599201	0.169300225733634	0.785190126751167	0	0.863848202396804	0.4975495915986	0.107644305772231	0.953728362183755	0.00166444740346205	0.0031624500665779	0	0
37151030600	Census Tract 306, Randolph County, North Carolina	52829	0.158882460843799	0.0857142857142857	0.833718244803695	0	0.864409161163412	0.487598049607802	0.249020705092334	0.891948854854574	0.00210762961922158	0.00477729380356892	0.0161584937473655	0
37151030700	Census Tract 307, Randolph County, North Carolina	52525	0.11265716680637	0.0628598848368522	0.899453551912568	0	0.879128248113998	0.374080227866129	0.166048925129726	0.97384744341995	0.000167644593461861	0.00184409052808047	0.0068734283319363	0
37151030801	Census Tract 308.01, Randolph County, North Carolina	52515	0.176871714732206	0.101581027667984	0.891311118031766	0	0.773286219081272	0.454081632653061	0.141104294478528	0.925512367491166	0.0408480565371025	0.00169611307420495	0	0
37151030802	Census Tract 308.02, Randolph County, North Carolina	57679	0.136121673003802	0.118807893677004	0.8675	0	0.87202786612146	0.417995195457523	0.205307262569832	0.869301832500379	0.0737543540814781	0	0	0
37151030900	Census Tract 309, Randolph County, North Carolina	48065	0.222762645914397	0.169925826028321	0.83695652173913	0	0.816391050583658	0.438609746883264	0.170891251022077	0.846060311284047	0.0858463035019455	0.0586089494163424	0	0
37151031000	Census Tract 310, Randolph County, North Carolina	43195	0.211786636076857	0.165862708719852	0.806731813246471	0.00217155266015201	0.794130279169649	0.363807138384471	0.372254335260116	0.811485819105404	0.11048398476083	0.00183434457457316	0.00903061944405249	0.00239875828982644
37151031100	Census Tract 311, Randolph County, North Carolina	43203	0.166427088324549	0.168369613505109	0.873750462791559	0	0.735476683113162	0.379252515572592	0.285614525139665	0.908483208658284	0.0615947795639026	0.00222823491962438	0.00270571383097247	0
37151031200	Census Tract 312, Randolph County, North Carolina	49021	0.200786586628027	0.123439000960615	0.865012406947891	0	0.904840711625983	0.438853130485664	0.303238469087341	0.836988001654944	0.102606537029375	0.00165494414563508	0	0
37151031303	Census Tract 313.03, Randolph County, North Carolina	53469	0.179143126177024	0.114526823387583	0.851809304997128	0	0.799199623352166	0.462859029382635	0.270833333333333	0.986817325800377	0.00470809792843691	0	0	0
37151031304	Census Tract 313.04, Randolph County, North Carolina	52404	0.114149575305573	0.186192468619247	0.879003558718861	0	0.889579448933085	0.393561484918794	0.100684261974585	0.905531385954009	0.032732546094883	0.0103584006629376	0.00662937642428009	0
37151031305	Census Tract 313.05, Randolph County, North Carolina	55104	0.154052603327966	0.213254593175853	0.868181818181818	0	0.863782051282051	0.399851632047478	0.223756906077348	0.950587606837607	0.015491452991453	0	0.0301816239316239	0
37151031306	Census Tract 313.06, Randolph County, North Carolina	72813	0.0760444845205891	0.0915605095541401	0.86265389876881	0	0.818467995802728	0.52591296741745	0.234641006661732	0.923249887573077	0.0128916204467096	0	0	0
37151031400	Census Tract 314, Randolph County, North Carolina	45703	0.247831325301205	0.211449676823638	0.84909036683567	0	0.893558429118774	0.394578313253012	0.300039952057531	0.823754789272031	0.0426245210727969	0.00586685823754789	0.0116139846743295	0
37151031501	Census Tract 315.01, Randolph County, North Carolina	56938	0.18210197710718	0.104274307186473	0.930078125	0	0.852595155709343	0.463581183611533	0.263993948562784	0.941695501730104	0.00813148788927336	0	0.00311418685121107	0
37151031503	Census Tract 315.03, Randolph County, North Carolina	49583	0.158218125960061	0.17043847241867	0.912218268090154	0.00355871886120996	0.824031716986886	0.458736745043799	0.49438202247191	0.887106357694593	0.0478312537136067	0	0.0326797385620915	0
37151031504	Census Tract 315.04, Randolph County, North Carolina	68488	0.0517345097252857	0.038961038961039	0.830447039871124	0.0165122835279903	0.910968518147183	0.499045020463847	0.114233907524932	0.870262682975737	0.0483256466813716	0.00521355524363345	0.0709845598556246	0
37151031505	Census Tract 315.05, Randolph County, North Carolina	59572	0.0604007071302298	0.0874811463046757	0.888401253918495	0.00689655172413793	0.910724808485563	0.512780180888714	0.11543287327478	0.934109627946606	0.058790116444192	0.0025560920193127	0	0
37151031601	Census Tract 316.01, Randolph County, North Carolina	49462	0.204550898203593	0.152769324406573	0.91219512195122	0	0.818999308277611	0.520552449852022	0.0809608540925267	0.888402121281992	0.0389670278994697	0.00276688955499193	0.0458842517869495	0
37151031602	Census Tract 316.02, Randolph County, North Carolina	43750	0.143302180685358	0.136194029850746	0.965073529411765	0	0.777178103315343	0.405021834061135	0.411111111111111	0.910562837316885	0.0339244410177332	0.00693909020817271	0.0300693909020817	0
37157040101	Census Tract 401.01, Rockingham County, North Carolina	41755	0.18586060454659	0.246264196054991	0.880597014925373	0.0068407960199005	0.858606045465901	0.362660200900589	0.36385255648038	0.80789407944042	0.128903322508119	0.014738945790657	0	0
37157040102	Census Tract 401.02, Rockingham County, North Carolina	46172	0.266295707472178	0.144749290444655	0.685572139303483	0	0.876337693222354	0.327814569536424	0.267676767676768	0.776060245739199	0.178755449861276	0	0	0
37157040200	Census Tract 402, Rockingham County, North Carolina	32821	0.293591654247392	0.272309711286089	0.786899563318777	0	0.82185332011893	0.373239436619718	0.570438799076212	0.581764122893954	0.237611496531219	0.0153617443012884	0	0
37157040300	Census Tract 403, Rockingham County, North Carolina	47829	0.146884272997033	0.153067678684377	0.849829351535836	0	0.877622377622378	0.56	0.391737891737892	0.739252599044675	0.181511660578814	0	0.016858668165215	0
37157040400	Census Tract 404, Rockingham County, North Carolina	24958	0.374241181296144	0.284825870646766	0.908632004038364	0	0.821000820344545	0.371601208459215	0.517584994138335	0.703667953667954	0.242599742599743	0	0.00611325611325611	0
37157040501	Census Tract 405.01, Rockingham County, North Carolina	38250	0.265577737447066	0.222292993630573	0.868595041322314	0	0.79491833030853	0.38220502901354	0.303191489361702	0.693144065237088	0.266686801570522	0	0.0193295077016007	0
37157040502	Census Tract 405.02, Rockingham County, North Carolina	47829	0.134839392869749	0.139553429027113	0.893123446561723	0.00497100248550124	0.883688438700664	0.526515151515151	0.217785843920145	0.786038394415358	0.168935427574171	0.025130890052356	0	0
37157040601	Census Tract 406.01, Rockingham County, North Carolina	56000	0.11023220209237	0.14167198468411	0.870559903672486	0	0.892829803521306	0.380750176928521	0.186046511627907	0.833120694054606	0.0849706557795356	0	0	0
37157040602	Census Tract 406.02, Rockingham County, North Carolina	62153	0.230649552703228	0.11944295661489	0.829237288135593	0	0.830416180474523	0.442093843232981	0.125	0.718786464410735	0.0943212757681836	0	0.00252819914430183	0
37157040700	Census Tract 407, Rockingham County, North Carolina	46915	0.128794848206072	0.136642498605689	0.754345307068366	0	0.893744250229991	0.346845374305329	0.157549234135667	0.930082796688132	0.0584176632934683	0.00436982520699172	0.0016099356025759	0
37157040800	Census Tract 408, Rockingham County, North Carolina	43164	0.263244128891316	0.252903225806452	0.698250728862974	0.0087463556851312	0.895139268159476	0.431245500359971	0.343434343434343	0.522119060622611	0.423265974877116	0.00273074822501365	0.00273074822501365	0
37157040900	Census Tract 409, Rockingham County, North Carolina	41792	0.295033358042995	0.310375670840787	0.889838556505223	0	0.911658218682114	0.404336043360434	0.345565749235474	0.866232827187274	0.112798264642082	0.00108459869848156	0.00144613159797542	0
37157041001	Census Tract 410.01, Rockingham County, North Carolina	44727	0.121255605381166	0.111504424778761	0.874093043107128	0.000426803243704652	0.914260089686099	0.383255585563467	0.181733457595527	0.87372197309417	0.0525560538116592	0.0127354260089686	0.00269058295964126	0.00304932735426009
37157041002	Census Tract 410.02, Rockingham County, North Carolina	62963	0.0568409546365458	0.0620558976788252	0.874365977370269	0	0.909314155411331	0.50310856049737	0.189991518235793	0.882583503749148	0.0785616905248807	0.00187457396046353	0	0
37157041100	Census Tract 411, Rockingham County, North Carolina	48846	0.101576182136602	0.0952561669829222	0.900602409638554	0.00865963855421687	0.909235163440178	0.544876014922098	0.156414762741652	0.840368137099334	0.134401777213583	0.00317359568390987	0.00190415741034592	0.00412567438908283
37157041200	Census Tract 412, Rockingham County, North Carolina	54676	0.257821126242179	0.28212162780064	0.734656206737425	0	0.888033718160161	0.446910938753677	0.420149253731343	0.360007291286912	0.554137805322639	0.013488880787459	0.032081662413416	0
37157041300	Census Tract 413, Rockingham County, North Carolina	48636	0.206184012066365	0.178650852483321	0.795335085413929	0	0.795549581839904	0.36801339752983	0.334293948126801	0.660202863961814	0.281473747016706	0.00223747016706444	0.00253579952267303	0
37157041400	Census Tract 414, Rockingham County, North Carolina	36639	0.28522229179712	0.218061674008811	0.883128295254833	0.00966608084358524	0.870695053224796	0.339126350399248	0.348051948051948	0.619003404518725	0.347570411637264	0.00711853915196534	0	0
37157041500	Census Tract 415, Rockingham County, North Carolina	68835	0.120458891013384	0.16437459070072	0.867782712675094	0	0.911567877629063	0.593969849246231	0.355276907001045	0.803502842218467	0.175449377784606	0	0	0.00476263634966969
37157041601	Census Tract 416.01, Rockingham County, North Carolina	65917	0.0902230971128609	0.0976594027441485	0.875318066157761	0.00932994062765055	0.937664041994751	0.512105047189167	0.227953410981697	0.878623188405797	0.101449275362319	0.00181159420289855	0	0
37157041602	Census Tract 416.02, Rockingham County, North Carolina	54509	0.113475177304965	0.117551462621885	0.824786324786325	0	0.844180225281602	0.463882962511429	0.18552036199095	0.909470171047142	0.0529828952857739	0	0.00876095118898623	0
37169070100	Census Tract 701, Stokes County, North Carolina	44923	0.175363276089828	0.207609594706369	0.831325301204819	0	0.85176663927691	0.299106169609767	0.207373271889401	0.902054231717338	0.0417419884963024	0.00673788003286771	0	0
37169070200	Census Tract 702, Stokes County, North Carolina	48242	0.151880562733276	0.122222222222222	0.934467548834279	0	0.873959230548378	0.450128818549871	0.148648648648649	0.96141032759578	0.00777345918933926	0.00971682398667407	0.00305385896724042	0
37169070300	Census Tract 703, Stokes County, North Carolina	44643	0.220392653578214	0.087719298245614	0.807829181494662	0.00660904931367565	0.82573050241749	0.453465346534653	0.234304932735426	0.94786630229136	0.0275383645154509	0.00378389741433677	0.010090393104898	0
37169070400	Census Tract 704, Stokes County, North Carolina	46488	0.179579465807918	0.192380056444026	0.854336367992333	0	0.871945444212919	0.421333333333333	0.287077189939289	0.977647281682137	0.0017048683462777	0	0.00322030687630233	0.00511460503883311
37169070501	Census Tract 705.01, Stokes County, North Carolina	54109	0.204156479217604	0.127722406792174	0.914041229093738	0	0.840158924205379	0.439311594202899	0.388320288982541	0.963214655045058	0.0230462402127345	0.0103412616339193	0	0
37169070503	Census Tract 705.03, Stokes County, North Carolina	74962	0.0991852639036486	0.128746306458421	0.85951370127364	0	0.927719298245614	0.531405546337995	0.184966216216216	0.948421052631579	0.0217543859649123	0.00543859649122807	0	0
37169070504	Census Tract 705.04, Stokes County, North Carolina	48917	0.115860517435321	0.07856093979442	0.824223602484472	0	0.86376404494382	0.487358326068004	0.195227765726681	0.985674157303371	0.000561797752808989	0.00365168539325843	0	0
37169070600	Census Tract 706, Stokes County, North Carolina	52583	0.136363636363636	0.0790229885057471	0.898976412995105	0	0.866367538041358	0.451346893897746	0.287992495309568	0.986149044088958	0.00819352321498244	0	0	0
37169070700	Census Tract 707, Stokes County, North Carolina	48458	0.218181818181818	0.176276771004942	0.857932794555508	0	0.858800773694391	0.362312243969049	0.293612964728313	0.751858896766384	0.203354660210963	0.00743558706553692	0.0122773646896075	0
37171930101	Census Tract 9301.01, Surry County, North Carolina	42647	0.253187613843352	0.197294250281849	0.795194508009153	0.040045766590389	0.822859744990893	0.297898640296663	0.203125	0.913479052823315	0.0564663023679417	0.00318761384335155	0	0
37171930102	Census Tract 9301.02, Surry County, North Carolina	44889	0.170403587443946	0.150267379679144	0.838744012772751	0.00319318786588611	0.846038863976084	0.423992673992674	0.174953959484346	0.977578475336323	0.000427076660260517	0.0136664531283365	0	0
37171930201	Census Tract 9302.01, Surry County, North Carolina	32670	0.204410517387617	0.188953488372093	0.902310231023102	0	0.846711259754738	0.429982817869416	0.12743972445465	0.913600891861761	0.0337235228539576	0.00390189520624303	0.0150501672240803	0
37171930202	Census Tract 9302.02, Surry County, North Carolina	44810	0.117647058823529	0.174012158054711	0.829007633587786	0	0.900679869937925	0.488382484361037	0.211382113821138	0.981673071238546	0.0106414425066509	0	0	0
37171930301	Census Tract 9303.01, Surry County, North Carolina	63690	0.170118343195266	0.0782800441014333	0.909090909090909	0.00721500721500722	0.92330383480826	0.596638655462185	0.308108108108108	0.804818092428712	0.105211406096362	0	0.0250737463126844	0
37171930302	Census Tract 9303.02, Surry County, North Carolina	58438	0.172237960339943	0.205454545454545	0.849417637271215	0.00748752079866889	0.830790568654646	0.584440227703985	0.430681818181818	0.833287101248266	0.0918169209431345	0	0.00610263522884882	0.00499306518723994
37171930400	Census Tract 9304, Surry County, North Carolina	30357	0.38848167539267	0.33703071672355	0.798146240988671	0	0.859450171821306	0.410928961748634	0.537122969837587	0.829593495934959	0.0952845528455285	0.00910569105691057	0	0.00390243902439024
37171930501	Census Tract 9305.01, Surry County, North Carolina	54539	0.11464522894093	0.154605263157895	0.922887612797375	0.007383100902379	0.795507877975193	0.416340508806262	0.258156028368794	0.958095876634261	0.0278243379148508	0	0	0
37171930502	Census Tract 9305.02, Surry County, North Carolina	43899	0.187438016528926	0.200980392156863	0.894980694980695	0	0.863828404289893	0.435222672064777	0.212	0.8949488689185	0.0669352339634335	0	0.0220018593120545	0
37171930600	Census Tract 9306, Surry County, North Carolina	53750	0.203596464492533	0.162126245847176	0.807453416149068	0.00759144237405107	0.831149039926852	0.478795085216013	0.1872	0.899116123133191	0.0658335873209387	0.00914355379457482	0	0
37171930700	Census Tract 9307, Surry County, North Carolina	45313	0.142065976402601	0.143384615384615	0.851239669421488	0.0132231404958678	0.839393209727908	0.423943661971831	0.204033214709371	0.960992053936913	0.0276908259089815	0	0	0
37171930801	Census Tract 9308.01, Surry County, North Carolina	35185	0.148553900087642	0.187231759656652	0.888364779874214	0.000524109014675052	0.786371603856266	0.345273047563124	0.297365119196989	0.955869565217391	0.011304347826087	0	0	0
37171930802	Census Tract 9308.02, Surry County, North Carolina	44688	0.223162003903709	0.190204081632653	0.859177215189873	0.00395569620253165	0.815210355987055	0.420171673819742	0.128161888701518	0.972168284789644	0.00776699029126214	0.00906148867313916	0	0
37171930901	Census Tract 9309.01, Surry County, North Carolina	47981	0.167058270676692	0.184597961494904	0.795311606632361	0.00457404230989137	0.796959064327485	0.491060025542784	0.240722166499498	0.841283994650022	0.0831475702184574	0.0185020062416407	0.00445831475702185	0
37171930902	Census Tract 9309.02, Surry County, North Carolina	70000	0.0345953002610966	0.0884955752212389	0.856465005931198	0.0154211150652432	0.924479166666667	0.570780399274047	0.0644171779141104	0.911458333333333	0.0266927083333333	0	0.0416666666666667	0.00325520833333333
37171931001	Census Tract 9310.01, Surry County, North Carolina	41827	0.280259951259139	0.167860798362334	0.909469302809573	0.0114464099895942	0.884630899556273	0.576969696969697	0.0880398671096345	0.932230738200887	0	0	0	0
37171931002	Census Tract 9310.02, Surry County, North Carolina	56250	0.250324815937635	0.213458356315499	0.870720490546755	0	0.774577739281074	0.528338762214984	0.161733615221987	0.890533778148457	0.0319015846538782	0.00312760633861551	0.0137614678899083	0
37171931003	Census Tract 9310.03, Surry County, North Carolina	34125	0.372024605509495	0.160403299725023	0.839107005388761	0	0.735758224124097	0.268379096545616	0.0968523002421307	0.966836052420433	0.0203262904519925	0.00401176785236694	0	0
37171931101	Census Tract 9311.01, Surry County, North Carolina	36577	0.186405767250257	0.143497757847534	0.865445859872611	0	0.799862684517679	0.467308667004562	0.0969230769230769	0.995880535530381	0.00411946446961895	0	0	0
37171931102	Census Tract 9311.02, Surry County, North Carolina	48286	0.161773009599097	0.141042780748663	0.819913952059004	0.015980331899201	0.878076379066478	0.449751623996943	0.341281669150522	0.937888198757764	0.00649350649350649	0.00451722190852626	0.0242800677583286	0
37171931103	Census Tract 9311.03, Surry County, North Carolina	66905	0.145161290322581	0.149470899470899	0.725643896976484	0	0.810752688172043	0.491803278688525	0.0458015267175573	0.960752688172043	0.032258064516129	0	0	0
37171931200	Census Tract 9312, Surry County, North Carolina	52083	0.191424196018377	0.1251629726206	0.836722119531731	0.0184842883548983	0.867635807192043	0.545873320537428	0.25296442687747	0.945677123182862	0.0369803621525121	0	0.00357051772507014	0
37197050101	Census Tract 501.01, Yadkin County, North Carolina	43955	0.218865273142456	0.195925444299957	0.832535885167464	0	0.878095907254523	0.43515704154002	0.252648736756316	0.915685930089584	0.0335499736518532	0	0.000175654312313367	0
37197050102	Census Tract 501.02, Yadkin County, North Carolina	64688	0.152306565779839	0.0790419161676647	0.663488502523836	0	0.894312911886746	0.452118191527234	0.142241379310345	0.97754454478887	0.0175738345130583	0	0	0
37197050200	Census Tract 502, Yadkin County, North Carolina	51667	0.14106081390032	0.116819902650081	0.849972421400993	0	0.88267518831317	0.458667489204195	0.274089935760171	0.901164117781328	0.0787491440310431	0.000913033553983109	0	0
37197050300	Census Tract 503, Yadkin County, North Carolina	42900	0.250464972101674	0.159375	0.833124215809285	0	0.828173374613003	0.439815880322209	0.427260812581914	0.888080495356037	0.0445820433436533	0	0	0
37197050400	Census Tract 504, Yadkin County, North Carolina	41335	0.119808011814658	0.146118721461187	0.852904304220644	0	0.822780136606978	0.427883328873428	0.115627822944896	0.99187742292782	0.00479970463356101	0	0.00110762414620639	0
37197050501	Census Tract 505.01, Yadkin County, North Carolina	46250	0.275014543339151	0.119343065693431	0.837577426015141	0	0.793729133401074	0.397814649939296	0.110263929618768	0.845981830887491	0.0360587002096436	0.0159329140461216	0.00195667365478686	0
37197050502	Census Tract 505.02, Yadkin County, North Carolina	51683	0.209731543624161	0.13958560523446	0.877701934015927	0	0.903313758389262	0.431417845798441	0.163490471414243	0.917365771812081	0.0218120805369128	0	0	0
