# Supplementary material for: Combining Straight‐Line and Map‐Based Distances to Investigate the Connection Between Proximity to Healthy Foods and Disease
Source: Stat Med. 2025 Apr 14;44(7):e70054. doi: 10.1002/sim.70054 (PMC11995689; doi:10.1002/sim.70054)
Supplement: Supplementary file 3 — Data S3. Supporting Information. [file SIM-44-0-s001.zip › Data Files/Data1-Merged-Analytical-Dataset/raw_proximity_healthy_foods.csv]

LocationID	LONGITUDE	LATITUDE	dist_closest_straight	dist_closest_map	time_closest_map	comp_time_straight	dist_straight_q20	comp_time_map
37001020100	-79.4463	36.093222	0.347950132952897	1.1172772	3.03333333333333	0.00099999998928979	23.9122409872649	28.1790000000037
37001020200	-79.420799	36.09327	0.424759161111733	0.4554862	1.18333333333333	0	24.6927915718102	16.304999999993
37001020300	-79.398934	36.098388	0.240340245486785	0.5176262	1.36666666666667	0.00099999998928979	25.1576840484385	15.9340000000084
37001020400	-79.430586	36.114582	0.573908013639248	0.6095934	1.58333333333333	0	24.560456796905	14.9290000000037
37001020501	-79.476588	36.113958	0.892569603050251	1.2347218	4.15	0.00100000001839362	22.5416082621651	14.9190000000235
37001020502	-79.449398	36.111115	0.764252074471656	1.3198536	4.88333333333333	0	23.9093097885497	15.2989999999991
37001020601	-79.48201	36.088531	0.454554261343621	0.7599722	2.45	0	22.388169868307	15.1800000000221
37001020602	-79.461676	36.097635	0.669888763812691	0.9998326	2.5	0	23.152360280243	14.5570000000007
37001020701	-79.481592	36.071156	0.640019168121105	1.0309026	3.61666666666667	0	22.3965659766227	15.2900000000081
37001020702	-79.456837	36.071833	0.802251894085406	0.9762194	4.71666666666667	0	23.5152761847031	14.8709999999846
37001020801	-79.436868	36.055944	0.794942050618911	1.0122606	4.13333333333333	0	23.6862163919504	13.1509999999835
37001020802	-79.42846	36.078822	0.346838299227191	0.3809182	0.533333333333333	0.00100000001839362	24.3002300597605	14.4689999999828
37001020901	-79.414575	36.056031	0.822166122812273	1.3931788	3.98333333333333	0	24.0030900400512	14.8440000000119
37001020902	-79.412021	36.035903	1.29122924458554	1.9027268	4.98333333333333	0	24.3953390023259	15.1559999999881
37001021000	-79.399495	36.0767	0.52424184663389	0.6176716	1.85	0	24.4623712929057	14.887000000017
37001021101	-79.382563	36.067643	1.00727309946842	1.4522118	4.9	0	24.9004812384516	14.9230000000098
37001021102	-79.385445	36.046816	0.838592027954325	1.1079562	4.68333333333333	0	25.250365766561	14.960000000021
37001021201	-79.351954	36.108811	0.363725724536835	0.475371	1.7	0	26.724593149764	15.2799999999988
37001021204	-79.317818	36.042203	1.71333841295812	2.3507562	6.73333333333333	0	28.2686274816519	15.1539999999804
37001021205	-79.283417	36.073409	0.416226158270902	0.5735522	3.81666666666667	0	29.3851445535463	15.1289999999863
37001021206	-79.298504	36.083912	0.806884665474131	1.0731578	3.6	0.00099999998928979	28.6731752150607	14.5810000000056
37001021207	-79.28011	36.104243	0.75287117029876	1.109199	4.11666666666667	0	29.7227623835886	14.9510000000009
37001021300	-79.3053	36.175589	5.07135387229347	5.96544	10.1833333333333	0	29.991850271512	15.0299999999988
37001021400	-79.410392	36.169268	3.98681417484088	4.9419942	7.76666666666667	0.00100000001839362	26.2906074286948	14.9280000000144
37001021500	-79.479579	36.186482	5.51426530273748	6.7477826	11.7333333333333	0.00099999998928979	23.6067203013835	14.8410000000149
37001021600	-79.50986	36.122169	1.35404529451369	1.388829	3.01666666666667	0	21.3252052974749	13.3269999999902
37001021701	-79.527965	36.093606	1.08400061336694	1.2191868	3.73333333333333	0	20.1188677287563	14.4769999999844
37001021702	-79.507516	36.0939	0.584686725284897	0.655577	2.13333333333333	0.00100000001839362	21.2490201601224	14.8910000000033
37001021703	-79.514522	36.064029	0.329566096316264	0.9159436	4.05	0	21.5342795232299	14.4569999999949
37001021801	-79.490297	35.996193	4.9490820448733	5.8492382	12	0	22.6761022581571	15.4979999999923
37001021802	-79.445459	35.948994	7.53235281108208	8.9680448	14.0333333333333	0	23.6341235463783	14.4830000000075
37001021803	-79.484161	35.884612	4.86366572918424	5.3496326	8.91666666666667	0	23.6387846328402	15.814000000013
37001021901	-79.387069	35.988884	4.38690767544098	4.9767926	9.06666666666667	0	25.6218147343594	14.7359999999753
37001021902	-79.333918	35.896669	10.0659043545091	13.2861534	20.1	0	29.1577076046517	15.2669999999925
37001022001	-79.338527	36.001554	4.73750142678454	6.2164856	11.5	0	28.0602729673488	15.0370000000112
37001022002	-79.294362	35.987451	5.16028618915719	6.8844906	11.1666666666667	0	30.4582722060179	15.3159999999916
37033930100	-79.204732	36.507614	NA	NA	NA	NA	NA	NA
37033930200	-79.342611	36.422872	0.61402040571339	0.9712482	3.66666666666667	0	37.5002178950817	15.7490000000107
37033930300	-79.438232	36.509447	8.12753595023783	11.825242	15.2166666666667	0	38.3429584975691	15.1760000000068
37033930400	-79.464248	36.411126	6.44290033665541	8.5572994	13.0166666666667	0	32.3599827285017	16.6520000000019
37033930500	-79.467072	36.292253	5.01708667504635	6.099041	7.96666666666667	0	27.3538158642253	14.9130000000005
37033930600	-79.25816	36.315532	8.51839106650543	11.4859576	15.4333333333333	0	35.4962243564798	14.6350000000093
37123960100	-79.78066	35.380765	1.44164068550997	1.5740062	3.36666666666667	0	40.3991672424477	22.5450000000128
37123960200	-79.893045	35.380595	1.51760092807451	1.9176404	5.58333333333333	0	37.5046144910022	15.9400000000023
37123960300	-80.061214	35.419635	NA	NA	NA	NA	NA	NA
37123960401	-80.005835	35.209677	0.450169242910346	0.534404	1.58333333333333	0.00099999998928979	40.4521605020753	17.7690000000002
37123960402	-80.016753	35.265212	NA	NA	NA	NA	NA	NA
37123960500	-79.757131	35.260151	2.35768218508221	2.7795222	4.93333333333333	0	47.61568984502	15.622000000003
37057060101	-80.054666	35.994622	1.21670392481157	2.0618052	5.95	0	11.7830511518596	19.3059999999823
37057060102	-80.128715	35.995975	2.90419473482952	3.709758	7.6	0	11.0040828870751	13.4220000000205
37057060201	-80.185077	35.967338	4.2414733910103	5.3744886	9.6	0.00099999998928979	11.1871663079507	12.8960000000079
37057060202	-80.199958	36.008943	2.28500027414545	3.1268848	7.8	0	10.8028288653551	13.0290000000095
37057060203	-80.23264	35.957876	3.22768110875492	4.2746106	6.31666666666667	0.00099999998928979	11.7909233407659	11.4000000000233
37057060301	-80.271787	35.970734	1.62412957554225	2.1699288	4.25	0.00100000001839362	12.4113933616151	11.6229999999923
37057060302	-80.302184	35.985178	1.96295197735569	2.5023778	4.35	0	12.2110427308609	11.2140000000072
37057060303	-80.343261	35.938691	4.21577747596742	6.1972222	9.43333333333333	0.00099999998928979	14.6084658995296	11.7069999999949
37057060304	-80.300525	35.922229	2.69955034832092	3.8414948	8.25	0	13.9496123392691	10.9320000000007
37057060400	-80.241513	35.893085	1.5400933992388	2.2003774	5.28333333333333	0.00100000001839362	14.0565919228789	11.1240000000107
37057060500	-80.141095	35.878246	0.163813104692047	0.3150498	2.01666666666667	0	15.9842187066039	11.0529999999853
37057060601	-80.08351	35.923546	1.4106550370671	1.7187924	3.33333333333333	0	13.6912260680471	11.1959999999963
37057060602	-80.058193	35.936657	1.08963288432523	1.2782198	3.75	0	13.466892768175	11.2460000000137
37057060700	-80.072299	35.895141	0.0594202252803854	0.055926	0.35	0	15.1479225083581	11.2179999999935
37057060800	-80.101694	35.886577	0.918909418391705	1.5155946	4.66666666666667	0	15.8686262202105	10.8299999999872
37057060900	-80.092067	35.869179	1.2223312678154	1.5851914	4.76666666666667	0	16.4666076025235	11.4279999999853
37057061000	-80.062301	35.884765	0.603011365033934	0.9426638	2.3	0.00100000001839362	15.5668384473234	11.1480000000156
37057061100	-80.082828	35.840578	0.423030760829321	0.4921488	1.33333333333333	0	17.3415305515524	11.5190000000002
37057061201	-80.254079	35.844821	0.492452410562627	0.540618	1.18333333333333	0	16.5110691920473	11.3769999999786
37057061202	-80.294812	35.863543	2.10439077460547	2.8826746	5.45	0.00099999998928979	16.4970980970592	11.3769999999786
37057061300	-80.258998	35.828459	0.396037871138071	0.5182476	1.55	0	17.1757156790016	11.8379999999888
37057061400	-80.239643	35.820135	0.0675246401328899	0.1162018	1.08333333333333	0.00099999998928979	17.4425224654791	11.1469999999972
37057061500	-80.259138	35.802624	0.585765299231515	1.0172318	3.03333333333333	0	18.4469385471542	11.5740000000224
37057061600	-80.276173	35.815696	0.663125945207435	1.621854	5.46666666666667	0.00100000001839362	17.9855042575504	11.4799999999814
37057061701	-80.32505	35.804836	2.91185302603918	4.7089692	8.78333333333333	0.00099999998928979	19.0599714974938	11.8980000000156
37057061702	-80.385277	35.820331	1.21603339423086	1.5205658	4.98333333333333	0	19.2671793651859	11.4920000000275
37057061703	-80.377974	35.779327	1.8290933190317	2.4116534	6.25	0	21.009023362293	11.747000000003
37057061802	-80.214372	35.744983	3.18800559474424	6.652087	11.5333333333333	0.00099999998928979	21.4584539260102	11.1739999999991
37057061803	-80.282758	35.765609	1.4320969747411	2.3749908	4.8	0	20.9429870651233	11.3340000000026
37057061804	-80.280905	35.691116	1.84853993796745	2.336464	3.93333333333333	0	24.2357865169298	9.41000000000349
37057061901	-80.124925	35.801786	2.63999254065832	3.8750504	7.43333333333333	0	19.021525232341	9.43299999998999
37057061902	-80.129469	35.753409	NA	NA	NA	NA	NA	NA
37057062001	-80.164422	35.635133	2.69915634533569	2.5937236	3.4	0	25.1686394545299	11.0639999999839
37057062002	-80.109805	35.624157	0.565230928588468	0.7376018	1.7	0	25.3593926840942	11.5950000000012
37059080100	-80.635305	35.944726	2.97769284980395	3.7638198	7.46666666666667	0	22.5831498788133	14.3619999999937
37059080200	-80.490556	36.012871	2.82104462165154	3.6339472	8.61666666666667	0	15.9314077530147	11.9279999999853
37059080300	-80.447771	35.977941	1.93673053669012	2.9963908	4.36666666666667	0	15.4037308453251	10.1500000000233
37059080400	-80.439526	35.907137	1.87990772431696	2.5937236	4.43333333333333	0.00100000001839362	17.2811810273106	11.0249999999942
37059080500	-80.536268	35.900764	1.64862542554122	2.0698834	4.76666666666667	0	19.5107561839298	11.7669999999925
37059080600	-80.571327	35.9098	NA	NA	NA	NA	NA	NA
37059080700	-80.536416	35.828773	1.86985858527474	1.938768	3.18333333333333	0	21.1469507962204	11.5620000000054
37067000100	-80.246006	36.097483	0.328458097870831	0.431873	2.51666666666667	0	8.93525194810983	11.6689999999944
37067000200	-80.249417	36.104388	0.155139334864583	1.0520302	3.78333333333333	0	8.95938934997013	11.0840000000026
37067000301	-80.251733	36.111669	0.410599597397303	0.4853134	2.65	0	9.10979692680887	10.9250000000175
37067000302	-80.256604	36.119256	0.316407157117792	0.4809636	2.21666666666667	0.00100000001839362	9.20222557046463	10.8949999999895
37067000400	-80.243073	36.121135	0.530922636510856	0.919672	2.93333333333333	0	9.52845748976509	11.0989999999874
37067000500	-80.227918	36.117021	0.396979928878179	0.565474	1.9	0	8.94333108124959	10.8479999999981
37067000600	-80.228509	36.108004	0.40247086865633	0.5573958	2.36666666666667	0.00099999998928979	9.00454088127943	10.8490000000165
37067000700	-80.229595	36.098532	0.147840305829722	0.494013	1.83333333333333	0	9.13239564177751	10.9360000000161
37067000801	-80.225364	36.086248	0.465647334752514	0.9613058	3.91666666666667	0.00100000001839362	9.12755425298445	10.9079999999958
37067000802	-80.232043	36.076516	0.0347685429931801	0.015535	0.116666666666667	0	8.94485133718488	10.7790000000095
37067000900	-80.250419	36.084265	0.358090843759486	0.5946798	2.03333333333333	0.00100000001839362	8.74196099201265	11.6630000000005
37067001000	-80.264394	36.080393	0.342768889811299	0.7562438	2.15	0	9.22490140385035	10.8890000000247
37067001100	-80.263708	36.094688	0.511747617074432	0.5803876	2.5	0.00100000001839362	9.20957282554704	10.9750000000058
37067001200	-80.27024	36.108355	0.691127300672619	0.9961042	3.56666666666667	0	9.358158868774	10.7360000000044
37067001300	-80.277728	36.132165	1.13681562646847	1.5665494	4.91666666666667	0.00099999998928979	10.0291729964094	10.9530000000086
37067001400	-80.256071	36.143063	0.378949141337767	0.4989842	1.11666666666667	0	10.2439821062105	11.2289999999921
37067001500	-80.237177	36.152336	0.619003954890508	0.9147008	1.93333333333333	0	9.7005975928261	10.8710000000137
37067001601	-80.210352	36.14025	0.868538952139525	1.9238544	3.65	0	9.30329816865609	10.9249999999884
37067001602	-80.220745	36.118649	0.849492950777458	1.4285986	3.26666666666667	0.00099999998928979	8.55935336552014	10.9010000000126
37067001700	-80.202064	36.112319	1.3944581754039	2.0997106	5.88333333333333	0	9.13305288912077	10.9840000000258
37067001800	-80.209578	36.07427	0.670392778084774	0.953849	3.56666666666667	0	9.36498392202014	11.2550000000047
37067001901	-80.225493	36.065626	0.202939335635714	0.3125642	1.66666666666667	0.00100000001839362	9.19122540903227	10.9719999999797
37067001902	-80.243962	36.070612	0.487451557012538	0.581009	1.98333333333333	0	8.70796908981375	10.8260000000009
37067002001	-80.23814	36.057055	0.607804641764906	0.7724002	1.78333333333333	0	9.29187350592303	10.9690000000119
37067002002	-80.251087	36.055262	0.419412371955	1.0153676	4.26666666666667	0	9.51008088606395	10.9569999999949
37067002100	-80.282827	36.074626	0.242634087514301	0.5511818	2.46666666666667	0	10.135986200141	10.8420000000042
37067002200	-80.281152	36.085157	0.483627114315173	0.705289	3	0	9.95992114436192	10.6669999999867
37067002501	-80.282822	36.106048	0.0892039738136167	0.090103	0.383333333333333	0	9.8608016377344	10.8910000000033
37067002502	-80.299043	36.098393	0.93618394475169	1.3217178	5.38333333333333	0	10.1772161600008	11.0380000000005
37067002601	-80.296197	36.120664	0.827345800321078	1.3534092	4.01666666666667	0	10.3352049110022	10.8859999999986
37067002603	-80.313125	36.132854	0.941939766606428	1.3552734	4.9	0.00100000001839362	9.8515879884866	11.4919999999984
37067002604	-80.335961	36.150339	0.93797072886729	1.5242942	2.91666666666667	0	10.8547380887237	12.1640000000189
37067002701	-80.310608	36.164749	0.626693188648387	0.935207	2.16666666666667	0.00099999998928979	11.281433053623	11.122000000003
37067002702	-80.282078	36.1617	0.265321322296604	0.565474	3.51666666666667	0	10.7682752347292	11.1510000000126
37067002703	-80.284747	36.146404	0.443261789962471	0.8923304	4.46666666666667	0	10.3793459310033	10.9679999999935
37067002801	-80.381159	36.219566	3.23075137210343	4.0627132	8.96666666666667	0	14.7902698689432	11.7099999999919
37067002804	-80.313407	36.180473	0.785863284725797	1.0961496	2.65	0	11.6963214392592	11.1130000000121
37067002806	-80.277161	36.190486	0.0300812307962983	0.0534404	0.633333333333333	0	11.8029666773848	11.4809999999998
37067002807	-80.270035	36.226177	1.18563756587533	4.3516642	7.36666666666667	0	13.071928481472	11.7829999999958
37067002808	-80.313973	36.238222	3.09325994876564	4.7648952	7.46666666666667	0	14.8572549269475	11.2960000000021
37067002809	-80.33058	36.207857	2.93224225560368	3.9260052	6.58333333333333	0	13.0580273301521	11.9610000000102
37067002901	-80.235944	36.189989	2.05158305852267	2.9162302	5.76666666666667	0	10.6076861853747	11.9349999999977
37067002903	-80.201683	36.16918	1.59264219265857	2.2737026	4.2	0	10.523483862356	12.1359999999986
37067002904	-80.18301	36.207675	3.33677858362707	5.719987	9.93333333333333	0	12.629922571659	12.676999999996
37067003002	-80.178952	36.149283	1.2001588689562	1.205516	1.58333333333333	0	10.6673479780557	11.8470000000088
37067003003	-80.152073	36.136568	2.02873573797801	2.3725052	5.41666666666667	0.00100000001839362	11.3955835316429	12.3139999999839
37067003004	-80.123692	36.120388	1.32071326568883	2.8851602	6.66666666666667	0.00099999998928979	11.313501239435	12.0859999999811
37067003103	-80.088602	36.173669	2.75923671452319	3.4350992	6.36666666666667	0	12.9527736558086	12.6080000000075
37067003105	-80.136224	36.190573	1.83601462688996	2.1195954	5.95	0.00099999998928979	13.655840110465	11.63400000002
37067003106	-80.098413	36.229877	4.33655576700339	5.8697444	10.1833333333333	0	15.0439748926443	11.7360000000044
37067003107	-80.083062	36.145563	1.52946607039493	1.9362824	4.25	0	11.9902935831801	11.6339999999909
37067003108	-80.058067	36.142311	1.02435121896804	1.8169736	5.76666666666667	0	12.3582146245334	12.6840000000084
37067003201	-80.093867	36.124388	0.794746228450901	1.6317964	5.05	0	11.7815793642476	11.1299999999756
37067003202	-80.062311	36.121025	0.368552314377388	0.5151406	2.38333333333333	0	11.9217870078031	11.3210000000254
37067003307	-80.098028	36.102879	0.352796481721234	0.5194904	2.98333333333333	0	11.6217391273259	11.4409999999916
37067003308	-80.126053	36.090184	1.38372639274569	1.6610022	4.05	0	11.0637831282143	11.3509999999951
37067003309	-80.176337	36.089245	0.820590949039428	2.0145788	4.2	0.00099999998928979	10.2147396497771	11.4389999999839
37067003310	-80.152661	36.078651	1.54267014450248	2.4930568	4.73333333333333	0	10.508340791248	10.3760000000184
37067003311	-80.134599	36.062402	1.79586868153112	2.6726414	6.46666666666667	0	10.914377416692	11.7099999999919
37067003312	-80.088459	36.06517	1.18846634440434	2.4557728	6.68333333333333	0	11.1959431225281	12.3010000000068
37067003313	-80.06801	36.025611	2.28671802258529	2.612987	7.95	0	11.1491260109323	13.2749999999942
37067003314	-80.057601	36.066988	2.81025017184863	3.6811736	8.71666666666667	0	11.061740574531	11.4679999999935
37067003315	-80.073493	36.100385	0.972829732093273	1.7163068	5.23333333333333	0	11.4234179722553	11.3129999999946
37067003402	-80.145422	36.041078	1.51723185356812	2.6987402	6.9	0	10.7784191828309	11.5840000000026
37067003403	-80.185269	36.056887	1.41861703708736	2.5837812	7.95	0	10.4221865062964	11.127999999997
37067003404	-80.189799	36.067889	0.697950982727995	0.9532276	3.46666666666667	0	10.0658395054234	10.9280000000144
37067003500	-80.214748	36.040747	1.36977921589033	1.77099	4.21666666666667	0	10.2208522703756	11.4979999999923
37067003600	-80.244927	36.025767	0.482756437235279	0.7810998	1.1	0	10.822567260312	12.170999999973
37067003701	-80.269006	36.055478	0.66470607685074	2.3196862	6.2	0.00099999998928979	10.0324907137629	11.0219999999972
37067003702	-80.279924	36.040048	1.21242112358817	1.3975286	3.78333333333333	0.00100000001839362	10.521688690148	11.0080000000016
37067003703	-80.278941	36.013294	1.12263886846738	2.3693982	5.93333333333333	0	11.9489289114491	11.3770000000077
37067003803	-80.292723	36.049448	1.51213667736111	2.665806	7.56666666666667	0	10.4337707768117	11.0260000000126
37067003804	-80.307318	36.050677	1.05354599773604	1.5019238	6.4	0	11.0614378911442	11.1670000000158
37067003805	-80.325062	36.063139	0.453825053731344	1.6349034	6.16666666666667	0	11.8688072067709	11.0720000000147
37067003806	-80.346516	36.043063	1.09390578398518	1.8511506	3.46666666666667	0.00099999998928979	11.1500299573963	11.1089999999967
37067003903	-80.32317	36.079266	0.657642939796293	1.873521	4.63333333333333	0	11.2869850288368	11.1779999999853
37067003904	-80.354165	36.07298	0.774243507084385	1.2222938	4.55	0	12.0987165237863	11.1149999999907
37067003905	-80.330852	36.087303	0.687921299156845	1.2415572	3.8	0.00099999998928979	11.3014729630535	11.1529999999912
37067003906	-80.324694	36.099964	1.19197685150409	1.6634878	5.26666666666667	0	11.2344148415777	11.3699999999953
37067003908	-80.331952	36.112511	1.00682672598447	1.578356	4.93333333333333	0	10.764407504492	10.9679999999935
37067003909	-80.348405	36.09522	0.837824830241527	1.1607752	4.78333333333333	0	11.5209796544918	10.9820000000182
37067004005	-80.394186	36.012004	0.89093377367511	1.2328576	3.46666666666667	0	13.1650326664987	11.6050000000105
37067004007	-80.430204	36.06112	2.23102373691004	2.85844	6.5	0	13.6014269733014	11.1779999999853
37067004009	-80.426853	36.113016	1.13386119884406	1.2620634	3.16666666666667	0	12.8982244933288	11.1240000000107
37067004010	-80.373666	36.107402	0.975306679928552	1.4503476	4.88333333333333	0	10.9926547139953	11.0080000000016
37067004011	-80.396672	36.089789	1.008104271727	2.3140936	5.46666666666667	0	12.2480787889158	10.9279999999853
37067004012	-80.384315	36.059044	1.25277280530536	1.8033028	6.8	0	12.5169366240554	10.7130000000179
37067004013	-80.386654	36.040062	0.151369692315553	0.4977414	3.23333333333333	0	12.4423251720187	11.109999999986
37067004014	-80.371888	36.025207	0.123422124944393	0.1062594	1.41666666666667	0	12.5707296331471	11.2340000000258
37067004015	-80.365986	36.000016	1.64350128581489	3.1299918	7.95	0.00100000001839362	13.2202678515	11.2330000000075
37067004102	-80.409666	36.160999	3.04839780757546	4.5138496	8.15	0.00099999998928979	13.7680509443493	11.1429999999818
37067004103	-80.374687	36.1333	0.826667709003116	1.015989	3.65	0	11.5033921821362	10.9499999999825
37067004104	-80.365833	36.165149	0.891162993521412	1.5056522	4.53333333333333	0	12.2202486025494	11.2480000000214
37081010100	-79.760683	36.093444	0.616416182897461	0.8593962	1.58333333333333	0	13.5657563640354	16.1680000000051
37081010200	-79.775861	36.106944	0.46523212467016	0.6816758	3.33333333333333	0	13.7819827216036	11.2399999999907
37081010300	-79.771989	36.094657	0.250541313336458	0.3243708	1.36666666666667	0	13.5072434975953	11.5329999999958
37081010401	-79.80321	36.089788	1.36626641408985	1.6510598	4.3	0	12.0402044238126	9.77999999999884
37081010403	-79.814889	36.104905	0.357595607006012	0.5076838	3.3	0.00100000001839362	12.2019713904258	10.4370000000054
37081010404	-79.798654	36.099938	0.920388366910387	1.115413	4.35	0	12.6143002241077	10.5800000000163
37081010500	-79.817336	36.079816	0.95746980341776	1.3409812	5.41666666666667	0	11.3766296115051	10.9740000000165
37081010601	-79.838389	36.067204	0.579911224302196	0.7966348	2.15	0	10.6720735140553	10.6449999999895
37081010602	-79.822533	36.067176	0.31398450730722	0.3840252	1.3	0	10.6345294105167	10.6269999999786
37081010701	-79.804598	36.076153	1.02189572035462	1.342224	5.48333333333333	0	11.3922718357862	10.8549999999814
37081010702	-79.807442	36.069684	0.570105258867695	0.941421	4.4	0	11.1066190837029	12.7309999999998
37081010800	-79.791893	36.075838	0.754986518293096	0.8848736	4.16666666666667	0	11.899979133601	11.877999999997
37081010900	-79.782001	36.081931	0.296711277686994	0.4219306	2.23333333333333	0.00100000001839362	12.6024006744523	10.8999999999942
37081011000	-79.772	36.075631	0.428387282962117	1.0172318	3.81666666666667	0	12.7519624963474	10.9760000000242
37081011101	-79.756637	36.068188	0.430574951660471	0.6481202	1.51666666666667	0.00100000001839362	13.0277293359212	11.0409999999974
37081011102	-79.759845	36.054477	0.755964279168506	0.9432852	2.78333333333333	0.00099999998928979	12.5132421687626	10.9639999999781
37081011200	-79.77584	36.064538	0.670133470293834	1.0576228	3.71666666666667	0.00099999998928979	12.1281083766584	10.917999999976
37081011300	-79.781146	36.053415	0.859445684028904	1.2670346	3.76666666666667	0	11.4511416203955	11.0050000000047
37081011400	-79.79896	36.05353	0.155782590128552	0.3628976	1.2	0	11.0876248523808	11.0800000000163
37081011500	-79.809077	36.056953	0.282142154404935	0.3454984	1.45	0	11.0534625809023	10.993999999977
37081011601	-79.822457	36.052565	0.100010859025329	0.1106092	1.25	0	11.0063823622998	11.1160000000091
37081011602	-79.844813	36.052052	0.678699509222005	1.1272196	3.15	0.00100000001839362	10.0569820239522	11.0279999999912
37081011904	-79.775601	36.134333	0.623598948614302	1.3378742	3.43333333333333	0.00099999998928979	13.9131022904554	11.05799999999
37081011905	-79.753902	36.131097	1.10562904298861	1.295619	2.6	0	13.89076983824	10.8760000000184
37081012503	-79.816236	36.114114	0.696721704401841	0.9948614	3.7	0.00099999998928979	12.1063547362876	10.8120000000054
37081012504	-79.863234	36.074871	0.231901897656623	0.6468774	2.43333333333333	0	9.95674808526179	10.6889999999839
37081012505	-79.853021	36.083601	0.925374391400284	1.4428908	4.05	0	10.2701540323741	10.4189999999944
37081012508	-79.832423	36.104663	0.597561925417708	0.9140794	4.3	0	11.8850281184636	10.6730000000098
37081012509	-79.84009	36.100302	0.872187222184888	1.0277956	3.23333333333333	0.00100000001839362	11.4165982063591	10.1760000000068
37081012510	-79.857559	36.11661	0.794227017663068	1.4024998	3.4	0.00099999998928979	11.6218796568001	11.1330000000016
37081012511	-79.856635	36.099054	1.31817793870402	2.0711262	5.13333333333333	0	10.8130801682159	11.0860000000102
37081012601	-79.868289	36.062668	0.24689203162508	0.506441	1.65	0	9.88134561711365	10.9649999999965
37081012604	-79.813782	36.041713	0.725320643026914	1.0091536	3.01666666666667	0	11.2997480575833	10.6089999999967
37081012607	-79.883934	36.043183	1.00888534881191	1.3496808	4.51666666666667	0.00099999998928979	8.61877351231683	10.3459999999905
37081012608	-79.855445	36.043863	0.397130604624414	0.6642766	2.81666666666667	0.00099999998928979	9.92688534666681	11.256000000023
37081012609	-79.853819	36.027363	0.635550459270477	0.7164742	2.28333333333333	0.00099999998928979	9.27723109932226	11.2889999999898
37081012610	-79.83224	36.032383	0.841534240398986	1.1023636	2.31666666666667	0	10.4537458495085	11.060999999987
37081012611	-79.824105	36.025074	0.907987569850561	1.4062282	3.58333333333333	0.00099999998928979	10.6586714042548	10.6929999999993
37081012612	-79.814429	36.017242	0.530330689183591	0.68354	1.96666666666667	0	10.8897100542921	10.8249999999825
37081012617	-79.869107	36.041328	0.611835429521068	0.9861618	2.85	0	9.20373490282543	10.4820000000182
37081012703	-79.794469	36.12298	0.5317245515947	0.7276594	3.53333333333333	0	13.0821888783725	10.1680000000051
37081012704	-79.766077	36.118354	0.196644243573743	0.2914366	1	0	13.9817169849635	10.7250000000058
37081012705	-79.745547	36.100485	0.888022121363064	1.5174588	4.66666666666667	0	13.2549936874079	10.7850000000035
37081012706	-79.745599	36.091994	0.616111806909486	0.8488324	3.21666666666667	0.00099999998928979	13.0808667173964	10.7300000000105
37081012707	-79.747282	36.080988	0.402246134674485	0.5909514	1.36666666666667	0	12.9550431562042	10.8420000000042
37081012803	-79.726531	36.057749	2.08999659062637	2.3787192	4.43333333333333	0	13.1649130590116	11.1300000000047
37081012804	-79.792549	36.01865	0.709208876476758	0.9780836	2.26666666666667	0.00099999998928979	10.9304176332719	11.247000000003
37081012805	-79.76356	36.032626	0.655326425437917	0.9451494	3.45	0.00099999998928979	12.162211798505	11.3070000000007
37081013601	-79.993829	35.973442	0.567851748576465	0.487799	1.45	0	11.2272360794774	15.9069999999774
37081013602	-80.009305	35.976634	0.513032450327986	0.6667622	2	0	11.7277109349559	12.3990000000049
37081013700	-80.02365	35.96876	0.605057747699581	0.767429	3.71666666666667	0	12.5437207898101	11.0540000000037
37081013800	-79.991068	35.968678	0.74189064788704	1.1632608	3.11666666666667	0.00099999998928979	11.4556436132739	10.8679999999877
37081013900	-79.988062	35.958703	0.459429123123743	0.6394206	1.51666666666667	0.00099999998928979	11.9286958045132	10.4580000000133
37081014000	-80.023826	35.949297	0.993390132469887	1.5851914	5.4	0	13.0702884608394	11.1520000000019
37081014200	-79.988149	35.946877	0.534004910905607	0.733252	1.78333333333333	0.00100000001839362	12.6305975586076	11.0330000000249
37081014300	-80.008545	35.941249	0.456139992574098	0.5331612	1.83333333333333	0	12.9565298522052	11.1380000000063
37081014406	-79.962827	35.980108	0.555273155736016	1.1700962	2.71666666666667	0	10.4454683576946	11.0489999999991
37081014407	-80.038866	35.980458	0.86184776789831	1.9623812	7.06666666666667	0	12.0360246289707	11.6869999999763
37081014408	-80.041132	35.936275	0.32961334655908	0.5381324	3.13333333333333	0	13.5179294962428	11.6760000000068
37081014409	-80.01856	35.999683	0.666348437158905	1.0737792	3.56666666666667	0.00099999998928979	11.0064115818203	10.7300000000105
37081014410	-80.01091	35.994255	0.170073679237103	0.7065318	3.95	0.00099999998928979	11.020013922939	10.7550000000047
37081014411	-79.989749	35.987319	0.84392557511409	1.395043	4.46666666666667	0.00100000001839362	10.5802719506221	11.1759999999776
37081014412	-79.973745	35.994921	0.805621635469599	1.4553188	3.01666666666667	0	10.1555288179697	10.9449999999779
37081014501	-80.015357	35.928409	1.17706068463466	1.3739154	2.75	0	13.4448589371195	11.0769999999902
37081014502	-79.971931	35.928297	0.457710303326957	0.7077746	1.83333333333333	0	12.6870897839132	10.9339999999793
37081014503	-79.961665	35.960758	0.347167967663987	0.5337826	1.55	0	11.3382653538735	11.0789999999979
37081015100	-79.626077	36.207641	NA	NA	NA	NA	NA	NA
37081015200	-79.563882	36.096889	2.36058923118487	3.8017252	7.9	0	16.8219788137809	13.4590000000026
37081015300	-79.653016	36.084049	2.827903575279	3.069716	6.45	0	13.0745116229243	10.6469999999972
37081015401	-79.683625	36.160422	1.67076209056621	2.025764	5.55	0	13.4738407258411	9.33200000002398
37081015402	-79.722351	36.128402	1.67785829250026	2.2811594	5.93333333333333	0	13.6030325004345	8.80799999998999
37081015500	-79.766121	36.154387	1.85090396328572	2.4458304	5.55	0.00099999998928979	14.0385637392541	8.82399999999325
37081015600	-79.780556	36.216046	0.347796458483457	0.8643674	3.56666666666667	0	14.4771894194452	9.1140000000014
37081015703	-79.814911	36.130913	1.03961171257452	1.5056522	5.46666666666667	0.00099999998928979	12.7404054305461	9.05299999998533
37081015704	-79.852581	36.148016	0.86738395442727	1.603212	5.23333333333333	0.00100000001839362	12.1275741017011	8.80999999999767
37081015705	-79.844661	36.132759	0.649544639819064	0.723931	3.26666666666667	0.00200000000768341	12.2708968397251	8.90200000000186
37081015706	-79.798566	36.15425	1.51040997995009	1.798953	5.73333333333333	0	13.4748006465736	9.08300000001327
37081015707	-79.825911	36.145493	0.609085036051995	1.0831002	4.55	0.00199999997857958	13.3692283813817	8.91400000001886
37081015800	-79.896951	36.200694	0.682186146614296	1.152697	2.96666666666667	0.00099999998928979	13.1074163444036	8.90099999998347
37081015901	-79.973566	36.231875	1.20217969582382	1.6473314	4.43333333333333	0	15.4272978422278	9.74100000000908
37081015902	-80.003634	36.184821	1.10949208096287	2.1556366	5.55	0	13.9009025052223	9.43499999999767
37081016003	-79.948512	36.154771	2.07373816280491	3.0653662	7.53333333333333	0	11.6057714047454	9.15499999999884
37081016005	-79.886742	36.156358	1.13789237511549	2.1369946	5.83333333333333	0	10.955339125442	10.051999999996
37081016006	-79.880827	36.132327	1.01010431041371	1.8871918	5.3	0	10.3813190951857	9.93499999999767
37081016007	-79.876356	36.120696	0.155601122168789	0.2622308	1.18333333333333	0	10.6177226298205	9.45100000000093
37081016008	-79.930037	36.138915	0.709370481284182	1.1197628	3.55	0.00199999997857958	10.5643923075409	9.40200000000186
37081016009	-79.908234	36.130905	0.456655723543459	0.7556224	2.86666666666667	0	10.0118602223818	9.25799999997253
37081016010	-79.900628	36.107477	1.01283966384613	1.885949	4.43333333333333	0.00099999998928979	9.37582649480425	9.31399999998393
37081016011	-79.906017	36.072534	1.03589745018983	1.314261	3.71666666666667	0	8.6775601637496	8.96299999998882
37081016101	-79.893024	36.094507	0.427573739036597	0.7102602	3.48333333333333	0.00200000000768341	9.80326115909919	8.88499999998021
37081016102	-79.900074	36.083071	0.644101496385629	0.9463922	3.5	0	9.06881252307261	9.68600000001607
37081016103	-79.880581	36.07709	0.42905304499393	1.1334336	3.28333333333333	0	9.45187271447913	11.4529999999795
37081016201	-79.997888	36.137469	2.46181783788179	3.6619102	7.15	0	12.3123291784645	10.8610000000044
37081016203	-80.021236	36.05785	3.34677034070227	4.5747468	8.3	0	10.7282516108379	10.7399999999907
37081016204	-79.993428	36.056077	2.1312367154517	3.2859632	8.38333333333333	0	10.1695986518944	11.0059999999939
37081016205	-79.981637	36.043927	1.07205126190511	3.0622592	7.86666666666667	0.00100000001839362	9.80770631208092	10.3789999999863
37081016303	-80.027666	36.02178	1.32143750168166	2.1693074	4.8	0	11.1953795124761	10.9239999999991
37081016304	-80.00866	36.026644	2.15325954857799	3.1138354	6.4	0.00100000001839362	10.5630149722112	10.8899999999849
37081016305	-79.984092	36.030072	0.745963608956778	0.9035156	2.3	0	10.0088709709738	11.0540000000037
37081016306	-79.968554	36.015397	0.957385451132384	1.516216	3.23333333333333	0	9.53715716309503	11.1270000000077
37081016405	-79.91543	36.059912	0.481560198330901	0.7866924	3.18333333333333	0	8.59466359301313	11.0359999999928
37081016406	-79.944046	36.04406	1.21991903957205	1.8753852	6.05	0	8.84474929052133	10.8940000000002
37081016407	-79.938448	36.034015	1.05023786492515	1.7846608	5.51666666666667	0	9.28044226311155	11.1309999999939
37081016408	-79.931686	36.024178	1.26537057018933	1.9555458	4.85	0	9.06978174160152	11.0020000000077
37081016409	-79.939369	36.002346	0.536040468417254	0.6561984	3.13333333333333	0	9.97877261687928	11.1919999999809
37081016410	-79.941422	35.972121	0.862700912897599	1.6982862	3.91666666666667	0	10.6426209517131	10.9079999999958
37081016502	-79.882631	36.007263	1.09314326733361	1.5858128	3.03333333333333	0.00099999998928979	8.42140035373743	10.8849999999802
37081016503	-79.900526	36.045486	0.355667566864168	0.6040008	3.83333333333333	0	8.35970465018907	10.9869999999937
37081016505	-79.911856	36.027964	0.996413269849919	1.8847062	5.61666666666667	0.00099999998928979	8.66900438072917	11.2629999999772
37081016506	-79.90164	36.023498	0.478272489638793	1.5733848	5.76666666666667	0	8.36404647318922	11.073000000004
37081016600	-79.931823	35.933064	2.3223519748836	3.2319014	5.88333333333333	0	11.4150957229478	10.9169999999867
37081016701	-79.8272	35.993289	1.43534751488715	2.0636694	5.66666666666667	0	9.93891112431215	11.1719999999914
37081016702	-79.840837	35.9475	4.47790274350892	6.0605142	9.61666666666667	0	10.9916665345451	10.8500000000058
37081016800	-79.780995	35.989506	1.32005830896434	2.0176858	4.76666666666667	0	11.8886913327218	11.4090000000142
37081016900	-79.744835	35.934861	3.27788173200475	5.3775956	9.61666666666667	0	13.9457696995203	11.5319999999774
37081017000	-79.619067	35.951981	4.59520286312723	5.8772012	9.33333333333333	0	16.1491180889542	11.6299999999756
37081017100	-79.711959	35.995581	2.12979284231756	2.6738842	6.51666666666667	0	13.7317281736824	11.4670000000042
37081017200	-79.63068	36.033338	2.57271078837001	4.4032404	9.55	0	14.2449635995172	11.4180000000051
37151030100	-79.824582	35.690945	0.331573141289246	0.8034702	3.1	0	24.6704763216895	12.7029999999795
37151030201	-79.806331	35.698982	0.522566419136634	0.5170048	1.65	0	24.470646629353	11.6009999999951
37151030202	-79.806863	35.664673	1.74186704567385	3.0722016	7.11666666666667	0	26.4828300900284	11.3080000000191
37151030301	-79.797196	35.747283	0.579675046663626	0.5859802	1.13333333333333	0	21.5636040205378	11.4159999999974
37151030302	-79.796929	35.712749	0.8183804331307	1.1297052	3.7	0	23.6362187204733	11.2850000000035
37151030400	-79.814651	35.739411	0.461739784217522	0.6015152	1.95	0	21.655867644177	11.1820000000007
37151030502	-79.842411	35.720102	1.52762071158491	1.6672162	3.36666666666667	0	22.5488979282203	11.5610000000161
37151030503	-79.904976	35.771744	5.37322212373084	7.702253	11.65	0	19.1251928232286	11.2179999999935
37151030504	-79.995619	35.778941	2.53642737162449	2.9510286	4.71666666666667	0.00100000001839362	19.1050265355932	12.1670000000158
37151030600	-79.877651	35.670114	2.13248757008809	2.3979826	4.28333333333333	0.00099999998928979	24.5984889851962	12.2450000000244
37151030700	-79.936565	35.594538	NA	NA	NA	NA	NA	NA
37151030801	-79.731985	35.689019	3.19075342699892	4.7642738	8.36666666666667	0	26.3241237193706	11.4379999999946
37151030802	-79.764099	35.576302	8.13697855538314	11.06092	15.1833333333333	0.00099999998928979	32.2652270201644	12.2179999999935
37151030900	-79.616438	35.615913	8.65368052171093	9.9038732	14.3	0	32.6877378440984	12.2119999999995
37151031000	-79.62431	35.756407	2.20588350194386	2.9075306	6.28333333333333	0	24.8643635090428	11.7629999999772
37151031100	-79.724545	35.767647	3.57279370235812	6.4880374	9.86666666666667	0	21.8661185946817	11.9429999999993
37151031200	-79.583715	35.860904	0.481411330186072	0.6015152	4.1	0	20.401900543298	11.0080000000016
37151031303	-79.922583	35.847689	3.76836523963932	4.9513152	7.68333333333333	0	15.2171157795937	11.4219999999914
37151031304	-79.885048	35.873427	3.81715782345145	4.3087876	6.33333333333333	0	13.3342622594569	11.6739999999991
37151031305	-79.802133	35.879073	1.37957241574943	1.5143518	2.35	0	13.830692148349	11.5219999999972
37151031306	-79.723267	35.870008	3.99375281078187	5.6659252	7.46666666666667	0	16.3511528971643	11.3519999999844
37151031400	-79.798309	35.803612	0.707739750546355	0.9613058	2.61666666666667	0	18.153238018302	11.2269999999844
37151031501	-80.023084	35.846228	1.65819224863132	3.9123344	5.88333333333333	0	16.0682235742796	11.31700000001
37151031503	-79.965261	35.909586	1.16272594548049	1.385722	3.38333333333333	0	13.142740857058	11.1050000000105
37151031504	-79.945794	35.899951	0.0622281063566794	0.981812	2.23333333333333	0	12.9914356017302	11.4470000000147
37151031505	-79.963824	35.869235	2.25000964704538	3.32449	6.03333333333333	0.00099999998928979	14.7943628481968	11.0620000000054
37151031601	-80.025512	35.896671	1.98888743826766	3.2921772	5.6	0.00100000001839362	14.8490668235655	11.0299999999988
37151031602	-79.984192	35.913449	0.814242747819143	1.18066	3.95	0	13.7160304047423	11.1529999999912
37157040101	-79.626706	36.458467	5.52040457781503	7.5357178	12.5	0	29.3192305031561	12.9409999999916
37157040102	-79.579058	36.422318	5.66539465952854	6.425276	10.6	0	28.2082393535794	11.6080000000075
37157040200	-79.694516	36.514219	2.49424348921009	2.9870698	7.01666666666667	0.00100000001839362	32.5116519256206	12.1380000000063
37157040300	-79.742492	36.498159	0.411891382327435	0.481585	1.85	0	31.7063954520273	11.6600000000035
37157040400	-79.760114	36.517942	0.240239959045674	0.2355106	0.483333333333333	0	32.8110720106315	12.2050000000163
37157040501	-79.793115	36.507948	1.34260847433763	1.8834634	4.05	0.00100000001839362	31.8542148644611	11.8530000000028
37157040502	-79.78497	36.484453	1.76168406395665	1.9816446	4.55	0.00100000001839362	30.5914332220474	11.5910000000149
37157040601	-79.886788	36.495181	5.91161613600747	7.5394462	11.3833333333333	0	30.2343630306207	12.4180000000051
37157040602	-79.874559	36.446601	3.94764430396047	4.4231252	7.36666666666667	0	26.8632277643685	11.7840000000142
37157040700	-79.994431	36.427316	1.01482155201021	2.5949664	5.28333333333333	0.00100000001839362	25.5706693480768	13.2269999999844
37157040800	-79.969862	36.388568	1.00688543473702	1.1439974	3.03333333333333	0	23.1942577399803	11.4429999999993
37157040900	-79.965644	36.411251	0.504415233942011	0.6406634	2.56666666666667	0	24.4629387535522	11.9490000000224
37157041001	-79.974068	36.308064	4.3792947163945	4.989842	7.61666666666667	0	18.799140694984	11.6440000000002
37157041002	-79.886723	36.318489	7.39616707828019	9.4303664	15.0166666666667	0.00100000001839362	18.7820128176721	11.3269999999902
37157041100	-79.731114	36.430144	3.95977861594898	5.6261556	10.2166666666667	0.00099999998928979	27.4049264563144	11.8150000000023
37157041200	-79.671062	36.365781	0.630384056081611	0.8556678	2.7	0	23.4530306462921	12.2359999999753
37157041300	-79.598266	36.30769	2.76186484698139	5.0059984	8.75	0.00099999998928979	21.6123152533395	12.5800000000163
37157041400	-79.655323	36.337529	0.124784126552895	0.2044406	0.55	0	22.0092809848964	11.429999999993
37157041500	-79.680858	36.335486	0.756183180462023	1.0650796	3.28333333333333	0	21.4236919364516	12.1430000000109
37157041601	-79.748333	36.35344	3.13169053072334	4.3765202	7.9	0	22.6020736529075	11.5329999999958
37157041602	-79.75745	36.274517	NA	NA	NA	NA	NA	NA
37169070100	-80.090042	36.43243	5.52042106048542	7.0907954	10.2833333333333	0	25.0638324362622	13.359999999986
37169070200	-80.242209	36.446328	8.51422646981581	9.0245922	14.15	0	25.9406629268471	14.3649999999907
37169070300	-80.38251	36.459879	7.69216368277634	8.270834	15.6666666666667	0	27.8433759078929	12.9830000000075
37169070400	-80.393764	36.34701	3.46256674601429	6.6359306	13.4833333333333	0	21.5153453640287	12.060999999987
37169070501	-80.379036	36.274394	1.00111080510242	1.3310388	3.65	0	17.6925696084846	12.2889999999898
37169070503	-80.346517	36.294954	0.863443765414672	1.252121	3.73333333333333	0	18.6610639992271	11.8910000000033
37169070504	-80.31322	36.308794	1.10546939133579	1.360866	3.83333333333333	0.00099999998928979	18.5840077753828	11.4790000000212
37169070600	-80.210254	36.331986	4.19922209907506	6.266819	10.25	0	19.1429334254427	11.4009999999835
37169070700	-80.140608	36.296285	1.06673787232781	0.2821156	1.95	0	18.3960751926545	10.7429999999877
37171930101	-80.485092	36.508923	5.91455849625526	7.0970094	12.2833333333333	0	31.9597173497792	10.2390000000014
37171930102	-80.518349	36.440544	4.62025549119807	6.4171978	10.3166666666667	0	28.6470009694371	10.1520000000019
37171930201	-80.562993	36.519091	2.6716450406263	3.482947	7.9	0	34.306068876517	11.2760000000126
37171930202	-80.571446	36.478346	0.722088548959865	0.9184292	2.2	0.00100000001839362	32.3776785224906	11.4009999999835
37171930301	-80.602696	36.538658	1.58106874266657	2.811835	6.7	0	36.4801883497597	11.9649999999965
37171930302	-80.606725	36.513584	0.594266951382258	0.7842068	2.35	0	35.3417879553617	11.7979999999807
37171930400	-80.605699	36.491841	0.284751407237279	0.4859348	2.36666666666667	0	34.1210304297263	11.7919999999867
37171930501	-80.649235	36.537926	1.57046814981203	2.0325994	4.6	0	37.4946784556455	12.0439999999944
37171930502	-80.634294	36.506015	0.234429469605889	0.5257044	1.6	0	35.659861905465	11.5709999999963
37171930600	-80.638973	36.466096	1.15832155869777	1.6168828	5.78333333333333	0.00099999998928979	33.4532790655255	11.8299999999872
37171930700	-80.702446	36.504992	3.88919093474044	4.1111824	6.11666666666667	0.00100000001839362	36.9622474973254	12.4449999999779
37171930801	-80.816255	36.50048	8.94892646091866	10.890035	15.4	0	40.5444488280263	12.3730000000214
37171930802	-80.853297	36.36828	5.66436904119853	7.152314	11.35	0	35.6687187997999	11.7080000000133
37171930901	-80.852721	36.263565	0.215476130569575	0.3107	0.8	0	32.0350693457931	10.7960000000021
37171930902	-80.825234	36.298721	NA	NA	NA	NA	NA	NA
37171931001	-80.67583	36.415359	2.69298426361608	3.989388	7.65	0	31.3765585937721	10.7909999999974
37171931002	-80.724349	36.390521	0.287747216701712	0.3983174	1.28333333333333	0	31.9201685486074	11.3289999999979
37171931003	-80.740797	36.315596	5.52411367289716	6.7191982	10.3166666666667	0	29.2669060057222	11.1070000000182
37171931101	-80.610937	36.403486	4.69080716567674	6.5141362	12.8166666666667	0.00100000001839362	29.0089734983554	11.4070000000065
37171931102	-80.614714	36.324134	7.44344469156449	10.0244248	14.2666666666667	0	25.8810671324976	10.9829999999783
37171931103	-80.49553	36.305075	5.3192325713534	6.6949636	12.05	0	20.4133775164334	11.1020000000135
37171931200	-80.480968	36.37596	0.238406325613747	0.8364044	2.7	0.00100000001839362	24.023001839594	11.2250000000058
37197050101	-80.498249	36.192872	7.71206890408387	9.4726216	14.9333333333333	0.00099999998928979	17.3580354238666	11.1689999999944
37197050102	-80.601841	36.21194	5.74440911887363	6.6328236	8.3	0	21.1465515737132	10.9560000000056
37197050200	-80.714724	36.219742	1.13511075713019	1.4733394	3.41666666666667	0	25.6893757334351	11.247000000003
37197050300	-80.828806	36.215039	1.22897403015134	1.5062736	2.95	0	29.5483315518304	10.7799999999988
37197050400	-80.780839	36.109199	6.65922871255441	9.0674688	11.0333333333333	0	26.8484353751826	12.2920000000158
37197050501	-80.659805	36.129032	0.383457063184284	0.4666714	1.51666666666667	0	23.2340348522107	10.9139999999898
37197050502	-80.583823	36.092975	NA	NA	NA	NA	NA	NA
