# Supplementary material for: Combining Straight‐Line and Map‐Based Distances to Investigate the Connection Between Proximity to Healthy Foods and Disease
Source: Stat Med. 2025 Apr 14;44(7):e70054. doi: 10.1002/sim.70054 (PMC11995689; doi:10.1002/sim.70054)
Supplement: Supplementary file 3 — Data S3. Supporting Information. [file SIM-44-0-s001.zip › Data Files/Figures/FigureS3-Boxplot-Include-Outcome-Imputation.R]

# //////////////////////////////////////////////////////////////////////
# Replicate Figure S1 in Supplementary Materials  //////////////////////
# Caption begins "Estimated log prevalence ratios for food access $X_P$ 
# on health. The five possible ways to include the analysis model... ///
# //////////////////////////////////////////////////////////////////////

# Load packages
library(dplyr) # To wrangle data
library(tidyr) # To transform data
library(ggplot2) # To create plots
library(latex2exp) # To create LaTex labels for plots

# //////////////////////////////////////////////////////////////////////
# Read in simulation results from GitHub ///////////////////////////////
# //////////////////////////////////////////////////////////////////////
file_urls = c(paste0("https://raw.githubusercontent.com/sarahlotspeich/food_access_imputation/main/sims-data/include_outcome/proximity_N", 
                     c(387, 2169), "_q10_seed11422.csv"))
res = do.call(bind_rows, 
              lapply(X = file_urls, 
                     FUN = read.csv))
## Note: Simulations were run on random seed 11422 (with 1000 reps per seed, per setting)
## This information is captured in the "sim" variable which is of the form seed-replicate. 

# //////////////////////////////////////////////////////////////////////
# Create plot //////////////////////////////////////////////////////////
# //////////////////////////////////////////////////////////////////////
res |> 
  dplyr::select(sim, N, dplyr::starts_with("beta_")) |> 
  tidyr::gather(key = "imputation_model", value = "beta", -c(1:2)) |> 
  dplyr::mutate(imputation_model = factor(x = imputation_model, 
                                          levels = c("beta_noY", 
                                                     "beta_Y", 
                                                     "beta_logY", 
                                                     "beta_logYoverPop", 
                                                     "beta_logY_logPop"), 
                                          labels = c("E(X|X*)",
                                                     "E(X|X*, Y)",
                                                     "E(X|X*, log(Y))",
                                                     "E{X|X*, log(Y/Pop)}",
                                                     "E{X|X*, log(Y), log(Pop)}"
                                          )),
                N = factor(x = N, 
                           levels = c(387, 2169), 
                           labels = c(TeX("$N = 387$ Neighborhoods"),
                                      TeX("$N = 2169$ Neighborhoods")
                           ))
  ) |> 
  ggplot(aes(x = imputation_model, 
             y = exp(beta), 
             fill = imputation_model)) + 
  geom_boxplot() + 
  geom_hline(aes(yintercept = exp(unique(res$beta1))), 
             linetype = 2) + 
  theme_bw(base_size = 12) + 
  facet_grid(cols = vars(N), 
             scales = "free",
             labeller = label_parsed) + 
  xlab("") + 
  ylab("Estimated Prevalence Ratio") + 
  scale_fill_manual(values = colorRampPalette(c('#709AE1', '#FFFFFF', '#FD7446'))(5), 
                    name = "Imputation Model") +
  theme(legend.position = "top", 
        legend.title = element_text(face = "bold"),
        strip.background = element_rect(fill = "black"),
        strip.text = element_text(color = "white", face = "bold"),
        axis.title = element_text(face = "bold"),
        axis.text.x = element_blank(),
        axis.ticks.x = element_blank())

# //////////////////////////////////////////////////////////////////////
# Save as 9" wide x 5" tall ////////////////////////////////////////////
# //////////////////////////////////////////////////////////////////////
ggsave("figures/figS3_incl_in_imputation_model_PR.png", 
       device = "png",
       width = 9, 
       height = 5, 
       units = "in")
ggsave("figures/figS3_incl_in_imputation_model_PR.pdf", 
       device = "pdf",
       width = 9, 
       height = 5, 
       units = "in")
