# Supplementary material for: Combining Straight‐Line and Map‐Based Distances to Investigate the Connection Between Proximity to Healthy Foods and Disease
Source: Stat Med. 2025 Apr 14;44(7):e70054. doi: 10.1002/sim.70054 (PMC11995689; doi:10.1002/sim.70054)
Supplement: Supplementary file 3 — Data S3. Supporting Information. [file SIM-44-0-s001.zip › Data Files/Figures/Figure2-Map-Piedmont-Health.R]

############################################################################################
## SETUP ///////////////////////////////////////////////////////////////////////////////////
############################################################################################
## Load libraries
library(ggplot2) ## to make maps
library(tidycensus) ## to get underlying census tract map shapes
library(dplyr) ## to wrangle data

## Set API keys (redacted to avoid violating use agreements)
## See ex_set_api_keys.R to set up your own script
source("food_access_imputation/set_api_keys.R")

############################################################################################
## GET DATA ////////////////////////////////////////////////////////////////////////////////
############################################################################################
## Define counties in Piedmont Triad
piedmont_triad = c("SURRY", "STOKES", "ROCKINGHAM", "CASWELL", 
                   "YADKIN", "FORSYTH", "GUILFORD", "ALAMANCE", 
                   "DAVIE", "DAVIDSON", "RANDOLPH", "MONTGOMERY")

## Load map data (census tracts)
tracts = get_acs(state = "NC", 
                 geography = "tract", 
                 county = piedmont_triad,
                 variables = "B19013_001",
                 geometry = TRUE, 
                 year = 2015)
nrow(tracts) ## M = 388 census tracts (neighborhoods)

## Load health outcomes data
health = read.csv(file = "https://raw.githubusercontent.com/sarahlotspeich/food_access_imputation/main/piedmont-triad-data/disease_prevalences_2022.csv") |> 
  filter(toupper(CountyName) %in% toupper(piedmont_triad)) |> 
  mutate(TractFIPS = as.character(TractFIPS), ### to merge with tracts must be character
                BPHIGH = BPHIGH / POP, ### cases of high blood pressure --> prevalence of high blood pressure
                CHD = CHD / POP, ### cases of coronary heart disease --> prevalence of coronary heart disease
                DIABETES = DIABETES / POP, ### cases of diabetes --> prevalence of diabetes
                OBESITY = OBESITY / POP ### cases of obesity --> prevalence of obesity
                )
length(unique(health$TractFIPS)) ## M = 387 census tracts (neighborhoods)

# Merge health outcomes with map data
health_geo = health |> 
  full_join(tracts, 
            by = c("TractFIPS" = "GEOID"))

# Read in state average (median) prevalences for each disease to center 
state_avg = read.csv("https://raw.githubusercontent.com/sarahlotspeich/food_access_imputation/main/piedmont-triad-data/state_average_disease.csv")

############################################################################################
## DEFINE MAP-MAKING FUNCTION //////////////////////////////////////////////////////////////
############################################################################################
plot_tract_health = function(fill_var, title, legend_title = "", mid) {
  health_geo |> 
    ggplot() + 
    geom_sf(aes(fill = {{ fill_var }}, geometry = geometry)) + 
    scale_fill_gradientn(
      colours = colorRampPalette(c('#709AE1', '#FFFFFF', '#FD7446'))(100),
      rescaler = ~ scales::rescale_mid(.x, mid = mid),
      name = legend_title, 
      labels = scales::percent,
      guide = guide_colourbar(direction = "vertical",
                              barwidth = 1,
                              barheight = 8)) +
    theme_void(base_size = 10) + 
    theme(plot.margin = margin(l=25, r=20, t=20, b=25),
          legend.position = "right", 
          plot.title = element_text(face = "bold", hjust = 0.5)) + 
    ggtitle(label = title)
}
############################################################################################
## MAPS FROM EACH HEALTH VARIABLE //////////////////////////////////////////////////////////
############################################################################################
## 1. Prevalence of diagnosed diabetes among adults aged >=18 years
plot_diabetes = plot_tract_health(fill_var = DIABETES, 
                                  title = paste0("Diagnosed Diabetes\n(State Average = ", round(as.numeric(state_avg["DIABETES"] * 100)), "%)"), 
                                  mid = as.numeric(state_avg["DIABETES"]))
## 2. Prevalence of obesity among adults aged >=18 years
plot_obesity = plot_tract_health(fill_var = OBESITY,
                                 title = paste0("Obesity\n(State Average = ", round(as.numeric(state_avg["OBESITY"] * 100)), "%)"),
                                 mid = as.numeric(state_avg["OBESITY"]))

############################################################################################
## COMBINE MAPS AND SAVE ///////////////////////////////////////////////////////////////////
############################################################################################
ggpubr::ggarrange(plot_diabetes, plot_obesity, 
                  ncol = 2, nrow = 1)
ggsave(filename = "fig2_map_piedmont_triad_health_outcomes.png",
       device = "png",
       width = 7,
       height = 3,
       units = "in")
ggsave(filename = "fig2_map_piedmont_triad_health_outcomes.pdf",
       device = "pdf",
       width = 7,
       height = 3,
       units = "in")
