# Supplementary material for: Combining Straight‐Line and Map‐Based Distances to Investigate the Connection Between Proximity to Healthy Foods and Disease
Source: Stat Med. 2025 Apr 14;44(7):e70054. doi: 10.1002/sim.70054 (PMC11995689; doi:10.1002/sim.70054)
Supplement: Supplementary file 3 — Data S3. Supporting Information. [file SIM-44-0-s001.zip › Data Files/Figures/FigureS2-Line-Computing-Time.R]

############################################################################################
## SETUP ///////////////////////////////////////////////////////////////////////////////////
############################################################################################
## Load libraries
library(ggplot2) ## to make plots
library(dplyr) ## for data wrangling

############################################################################################
## LOAD FOOD ACCESS DATA FOR FORSYTH AND BORDERING COUNTIES' CENSUS TRACTS /////////////////
############################################################################################
## Proximity to health foods based on straight-line and map-based distances (census tracts)
food_access = read.csv("https://raw.githubusercontent.com/sarahlotspeich/food_access_imputation/main/piedmont-triad-data/analysis_data.csv")

############################################################################################
## MAKE LINE GRAPH OF CUMULATIVE COMPUTING TIME ////////////////////////////////////////////
############################################################################################
food_access |> 
  select(GEOID, dplyr::ends_with("_time")) |> 
  mutate(row_id = 1:dplyr::n()) |> 
  tidyr::gather(key = "dist_calc", value = "comp_time", -c(1, 4)) |> 
  group_by(dist_calc) |> 
  mutate(cum_comp_time = cumsum(comp_time), 
         dist_calc = factor(x = dist_calc, 
                            levels = c("X_time", "Xstar_time"), 
                            labels = c("Map-Based", "Straight-Line"))) |> 
  ggplot(aes(x = row_id, 
             y = cum_comp_time, 
             color = dist_calc)) + 
  geom_line(linewidth = 1) + 
  scale_color_manual(values = c("#6F98DF", 
                                "#EB7B51"), 
                     name = "Distance Calculation:") + 
  theme_minimal(base_size = 10) + 
  theme(plot.margin = margin(l=25, r=20, t=20, b=25), 
        legend.position = "top") + 
  labs(x = "Number of Distances Calculated",
       y = "Cumulative Computing Time (in Seconds)") 

# //////////////////////////////////////////////////////////////////////
# Save as 7" wide x 5" tall ////////////////////////////////////////////
# //////////////////////////////////////////////////////////////////////
ggsave(filename = "figures/figS2_cum_comp_time_line.png", 
       device = "png", 
       width = 7, 
       height = 5, 
       units = "in")
ggsave(filename = "figures/figS2_cum_comp_time_line.pdf", 
       device = "pdf", 
       width = 7, 
       height = 5, 
       units = "in")
