# Supplementary material for: Combining Straight‐Line and Map‐Based Distances to Investigate the Connection Between Proximity to Healthy Foods and Disease
Source: Stat Med. 2025 Apr 14;44(7):e70054. doi: 10.1002/sim.70054 (PMC11995689; doi:10.1002/sim.70054)
Supplement: Supplementary file 3 — Data S3. Supporting Information. [file SIM-44-0-s001.zip › Data Files/Simulations/FigureS3-Include-Outcome-Imputation.R]

# Install libraries
## Run once
## if needed: install.packages("devtools") 
## then: 
## devtools::install_github("sarahlotspeich/possum", 
##                          ref = "main") 

# Load libraries
library(possum) ## for multiple imputation estimator
library(tictoc) ## to calculate runtime

# Random seed to be used for each simulation setting
sim_seed = 11422

# Number of replicates per simulation setting
num_reps = 1000
## Note: You may want to run this code was run in parallel a cluster instead of locally, as it can be slow.

# Set parameters that won't be varied in the loop
## These values will be set as the defaults in the sim_data() function for convenience
### Some were based on the Piedmont Triad data 
beta0 = -2.2 ## outcome model intercept (leads to ~ 11% prevalence, based on diabetes)
muU = -0.7 ## error mean
sigmaU = 0.8 ## error standard deviation
lambdaPOP = 4095 ## average population per census tract
### And others were experimental 
beta1 = log(1.01) ## log prevalence ratio for X on Y
q = 0.1 ## proportion of neighborhoods to be queried

# --------------------------------------------------------------------
# Function to simulate data (arguments defined as follows)
## N = number of neighborhoods (sample size)
# --------------------------------------------------------------------
sim_data = function(N) {
  ## Simulate true (map-based) proximity to grocery store
  X = rgamma(n = N,
             shape = 1,
             scale = 2.5) 
  
  ## Simulate random errors
  U = truncnorm::rtruncnorm(n = N, 
                            a = -X, 
                            b = 0, 
                            mean = muU, 
                            sd = sigmaU)
  
  ## Construct error-prone (straight-line) proximity to grocery store
  Xstar = X + U ### assuming additive measurement error model
  
  ## Simulate population
  POP = rpois(n = N, 
              lambda = lambdaPOP)
  
  ## Simulate Y of health outcome
  lambda = exp(beta0 + beta1 * X)
  Y = rpois(n = N, 
            lambda = POP * lambda)
  
  ## Create dataset
  dat = data.frame(id = 1:N, X, Xstar, POP, Y)
  
  # Return dataset
  return(dat)
}

# Loop over different sample sizes: N = 387 (Piedmont Triad), 2169 (all of NC)
for (N in c(387, 2169)) {
  tic(paste("Sims with N =", N)) ## Start counting runtime for sims with current sample size N
  
  # Be reproducible
  set.seed(sim_seed) ## set random seed
  
  # Create dataframe to save results for setting
  sett_res = data.frame(sim = paste(sim_seed, 1:num_reps, sep = "-"), 
                        N, beta1 = beta1, muU = muU, sigmaU = sigmaU, q = q, avg_prev = NA, ## simulation setting
                        beta_noY = NA, se_beta_noY = NA, ## impute with E(X|X*)
                        beta_Y = NA, se_beta_Y = NA, ## impute with E(X|X*, Y)
                        beta_logY = NA, se_beta_logY = NA, ## impute with E(X|X*, log(Y))
                        beta_logYoverPop = NA, se_beta_logYoverPop = NA, ## impute with E(X|X*, log(Y/Pop))
                        beta_logY_logPop = NA, se_beta_logY_logPop = NA ## impute with E(X|X*, log(Y), log(Pop))
  )
  
  # Loop over replicates 
  for (r in 1:num_reps) {
    # Generate data
    dat = sim_data(N  = N) ## sample size
    
    # Save average neighborhood prevalence
    sett_res$avg_prev[r] = mean(dat$Y / dat$POP)

    # Select subset of neighborhoods/rows for map-based measures
    query_rows = sample(x = 1:N, 
                        size = ceiling(q * N), 
                        replace = FALSE)
    
    # Make X NA/missing for rows not in selected subset (query_rows)
    dat[!(dat$id %in% query_rows), "X"] = NA 
    
    # 1. Fit the pooled MI model with E(X|X*)
    fit_imp = impPossum(imputation_formula = X ~ Xstar, 
                        analysis_formula = Y ~ X + offset(log(POP)), 
                        data = dat, 
                        B = 20)
    sett_res$beta_noY[r] = fit_imp$Estimate[2] ## estimated log prevalence ratio
    sett_res$se_beta_noY[r] = fit_imp$Standard.Error[2] ## and its standard error
    
    # 2. Fit the pooled MI model with E(X|X*, Y)
    fit_imp = impPossum(imputation_formula = X ~ Xstar + Y, 
                        analysis_formula = Y ~ X + offset(log(POP)), 
                        data = dat, 
                        B = 20)
    sett_res$beta_Y[r] = fit_imp$Estimate[2] ## estimated log prevalence ratio
    sett_res$se_beta_Y[r] = fit_imp$Standard.Error[2] ## and its standard error
    
    # 3. Fit the pooled MI model with E(X|X*, log(Y))
    fit_imp = impPossum(imputation_formula = X ~ Xstar + log(Y), 
                        analysis_formula = Y ~ X + offset(log(POP)), 
                        data = dat, 
                        B = 20)
    sett_res$beta_logY[r] = fit_imp$Estimate[2] ## estimated log prevalence ratio
    sett_res$se_beta_logY[r] = fit_imp$Standard.Error[2] ## and its standard error
    
    # 4. Fit the pooled MI model with E(X|X*, log(Y/Pop))
    fit_imp = impPossum(imputation_formula = X ~ Xstar + log(Y/POP), 
                        analysis_formula = Y ~ X + offset(log(POP)), 
                        data = dat, 
                        B = 20)
    sett_res$beta_logYoverPop[r] = fit_imp$Estimate[2] ## estimated log prevalence ratio
    sett_res$se_beta_logYoverPop[r] = fit_imp$Standard.Error[2] ## and its standard error
    
    # 5. Fit the pooled MI model with E(X|X*, log(Y), log(Pop))
    fit_imp = impPossum(imputation_formula = X ~ Xstar + log(Y) + log(POP), 
                        analysis_formula = Y ~ X + offset(log(POP)), 
                        data = dat, 
                        B = 20)
    sett_res$beta_logY_logPop[r] = fit_imp$Estimate[2] ## estimated log prevalence ratio
    sett_res$se_beta_logY_logPop[r] = fit_imp$Standard.Error[2] ## and its standard error
    
    # Save results
    write.csv(x = sett_res,
              file = paste0("include_outcome/proximity_N", N, "_q", 100 * q, "_seed", sim_seed, ".csv"), 
              row.names = F)
  }
  toc() ## End runtime for sims with current sample size N
}

# Timing from tictoc:
## Sims with N = 387: 142.577 sec elapsed
## Sims with N = 2169: 395.424 sec elapsed
